# Supplementary material for: Prediction of Drug Combinations by Integrating Molecular and Pharmacological Data
Source: PLoS Comput Biol. 2011 Dec 29;7(12):e1002323. doi: 10.1371/journal.pcbi.1002323 (PMC3248384; doi:10.1371/journal.pcbi.1002323)
Supplement: Dataset S1 — The drug-protein network in Cytoscape format. In the network, the edge property of ‘dd’ denotes drug-drug associations that are approved combinations, and ‘dp’ drug-protein interactions while ‘d_m’ denotes the interactions between drugs and their main targets. (TSV) [file pcbi.1002323.s002.tsv]

metformin hydrochloride	dd	rosiglitazone maleate
acetaminophen	dd	pentazocine hydrochloride
bisoprolol fumarate	dd	hydrochlorothiazide
diphenhydramine citrate	dd	ibuprofen
ciprofloxacin	dd	hydrocortisone
metformin hydrochloride	dd	saxagliptin
glipizide	dd	metformin hydrochloride
ethinyl estradiol	dd	norelgestromin
diphenhydramine hydrochloride	dd	ibuprofen
epinephrine	dd	lidocaine hydrochloride
ibuprofen	dd	pseudoephedrine hydrochloride
atropine sulfate	dd	edrophonium chloride
atropine sulfate	dd	diphenoxylate hydrochloride
ibuprofen	dd	phenylephrine hydrochloride
bendroflumethiazide	dd	nadolol
fosinopril	dd	hydrochlorothiazide
eprosartan mesylate	dd	hydrochlorothiazide
ethinyl estradiol	dd	levonorgestrel
niacin	dd	simvastatin
aspirin	dd	carisoprodol
amitriptyline hydrochloride	dd	perphenazine
amiloride hydrochloride	dd	hydrochlorothiazide
benazepril hydrochloride	dd	hydrochlorothiazide
lovastatin	dd	niacin
candesartan cilexetil	dd	hydrochlorothiazide
hydrochlorothiazide	dd	triamterene
hydrochlorothiazide	dd	lisinopril
hydralazine hydrochloride	dd	hydrochlorothiazide
hydrochlorothiazide	dd	moexipril hydrochloride
estradiol	dd	norgestimate
atenolol	dd	chlorthalidone
ethinyl estradiol	dd	norethindrone
dextrose	dd	potassium chloride
metformin hydrochloride	dd	sitagliptin phosphate
metformin hydrochloride	dd	repaglinide
acetaminophen	dd	propoxyphene hydrochloride
aliskiren hemifumarate	dd	hydrochlorothiazide
acetaminophen	dd	tramadol hydrochloride
hydrochlorothiazide	dd	olmesartan medoxomil
hydrochlorothiazide	dd	irbesartan
ciprofloxacin	dd	dexamethasone
ethinyl estradiol	dd	ethynodiol diacetate
hydrochlorothiazide	dd	spironolactone
ethinyl estradiol	dd	norgestimate
enalapril maleate	dd	hydrochlorothiazide
ethinyl estradiol	dd	etonogestrel
hydrochlorothiazide	dd	methyldopa
hydrochlorothiazide	dd	telmisartan
glimepiride	dd	rosiglitazone maleate
estradiol	dd	levonorgestrel
desogestrel	dd	ethinyl estradiol
glyburide	dd	metformin hydrochloride
hydrochlorothiazide	dd	propranolol hydrochloride
hydrochlorothiazide	dd	quinapril hydrochloride
atropine	dd	pralidoxime chloride
captopril	dd	hydrochlorothiazide
fluoxetine hydrochloride	dd	olanzapine
hydrochlorothiazide	dd	valsartan
hydrochlorothiazide	dd	losartan potassium
diphenhydramine hydrochloride	dp	HNMT	1
diphenhydramine hydrochloride	dp	HNMT	1
diphenhydramine hydrochloride	dp	HNMT	1
diphenhydramine hydrochloride	dp	HNMT	1
diphenhydramine hydrochloride	dp	HNMT	1
diphenhydramine hydrochloride	dp	HNMT	1
bendroflumethiazide	dp	CA4	1
lovastatin	dp	RHOA	1
lovastatin	dp	RHOA	1
lovastatin	dp	RHOA	1
lovastatin	dp	RHOA	1
lovastatin	dp	RHOA	1
lovastatin	dp	RHOA	1
moexipril hydrochloride	dp	ACE2	1
moexipril hydrochloride	dp	ACE2	1
moexipril hydrochloride	dp	ACE2	1
moexipril hydrochloride	dp	ACE2	1
moexipril hydrochloride	dp	ACE2	1
moexipril hydrochloride	dp	ACE2	1
chlorthalidone	dp	CA7	1
chlorthalidone	dp	CA9	1
chlorthalidone	dp	CA5B	1
hydrochlorothiazide	dp	GNB3	1
hydrochlorothiazide	dp	CA5	1
hydrochlorothiazide	dp	CA6	1
hydrochlorothiazide	dp	GNB3	1
hydrochlorothiazide	dp	CA5	1
hydrochlorothiazide	dp	CA6	1
hydrochlorothiazide	dp	GNB3	1
hydrochlorothiazide	dp	CA5	1
hydrochlorothiazide	dp	CA6	1
hydrochlorothiazide	dp	GNB3	1
hydrochlorothiazide	dp	CA5	1
hydrochlorothiazide	dp	CA6	1
hydrochlorothiazide	dp	GNB3	1
hydrochlorothiazide	dp	CA5	1
hydrochlorothiazide	dp	CA6	1
hydrochlorothiazide	dp	GNB3	1
hydrochlorothiazide	dp	CA5	1
hydrochlorothiazide	dp	CA6	1
hydrochlorothiazide	dp	GNB3	1
hydrochlorothiazide	dp	GNB3	1
hydrochlorothiazide	dp	GNB3	1
hydrochlorothiazide	dp	GNB3	1
hydrochlorothiazide	dp	CA5	1
hydrochlorothiazide	dp	CA5	1
hydrochlorothiazide	dp	CA5	1
hydrochlorothiazide	dp	CA5	1
hydrochlorothiazide	dp	CA6	1
hydrochlorothiazide	dp	CA6	1
hydrochlorothiazide	dp	CA6	1
hydrochlorothiazide	dp	CA6	1
hydrochlorothiazide	dp	GNB3	1
hydrochlorothiazide	dp	GNB3	1
hydrochlorothiazide	dp	CA5	1
hydrochlorothiazide	dp	CA5	1
hydrochlorothiazide	dp	CA6	1
hydrochlorothiazide	dp	CA6	1
hydrochlorothiazide	dp	GNB3	1
hydrochlorothiazide	dp	CA5	1
hydrochlorothiazide	dp	CA6	1
hydrochlorothiazide	dp	CA12	1
hydrochlorothiazide	dp	CA1	1
hydrochlorothiazide	dp	CA2	1
hydrochlorothiazide	dp	CA4	1
hydrochlorothiazide	dp	CA9	1
hydrochlorothiazide	dp	CA7	1
hydrochlorothiazide	dp	CA5B	1
hydrochlorothiazide	dp	GNB3	1
hydrochlorothiazide	dp	CA5	1
hydrochlorothiazide	dp	CA6	1
hydrochlorothiazide	dp	GNB3	1
hydrochlorothiazide	dp	CA5	1
hydrochlorothiazide	dp	CA6	1
hydrochlorothiazide	dp	GNB3	1
hydrochlorothiazide	dp	CA5	1
hydrochlorothiazide	dp	CA6	1
hydrochlorothiazide	dp	CA9	1
hydrochlorothiazide	dp	CA9	1
hydrochlorothiazide	dp	CA7	1
hydrochlorothiazide	dp	CA7	1
hydrochlorothiazide	dp	CA5B	1
hydrochlorothiazide	dp	CA5B	1
hydrochlorothiazide	dp	GNB3	1
hydrochlorothiazide	dp	CA5	1
hydrochlorothiazide	dp	CA6	1
hydrochlorothiazide	dp	GNB3	1
hydrochlorothiazide	dp	GNB3	1
hydrochlorothiazide	dp	CA5	1
hydrochlorothiazide	dp	CA5	1
hydrochlorothiazide	dp	CA6	1
hydrochlorothiazide	dp	CA6	1
hydrochlorothiazide	dp	GNB3	1
hydrochlorothiazide	dp	GNB3	1
hydrochlorothiazide	dp	GNB3	1
hydrochlorothiazide	dp	CA5	1
hydrochlorothiazide	dp	CA5	1
hydrochlorothiazide	dp	CA5	1
hydrochlorothiazide	dp	CA6	1
hydrochlorothiazide	dp	CA6	1
hydrochlorothiazide	dp	CA6	1
hydrochlorothiazide	dp	GNB3	1
hydrochlorothiazide	dp	CA5	1
hydrochlorothiazide	dp	CA6	1
hydrochlorothiazide	dp	GNB3	1
hydrochlorothiazide	dp	GNB3	1
hydrochlorothiazide	dp	CA5	1
hydrochlorothiazide	dp	CA5	1
hydrochlorothiazide	dp	CA6	1
hydrochlorothiazide	dp	CA6	1
hydrochlorothiazide	dp	GNB3	1
hydrochlorothiazide	dp	CA5	1
hydrochlorothiazide	dp	CA6	1
hydrochlorothiazide	dp	GNB3	1
hydrochlorothiazide	dp	CA5	1
hydrochlorothiazide	dp	CA6	1
hydrochlorothiazide	dp	GNB3	1
hydrochlorothiazide	dp	CA5	1
hydrochlorothiazide	dp	CA6	1
hydrochlorothiazide	dp	GNB3	1
hydrochlorothiazide	dp	GNB3	1
hydrochlorothiazide	dp	CA5	1
hydrochlorothiazide	dp	CA5	1
hydrochlorothiazide	dp	CA6	1
hydrochlorothiazide	dp	CA6	1
hydrochlorothiazide	dp	GNB3	1
hydrochlorothiazide	dp	GNB3	1
hydrochlorothiazide	dp	CA5	1
hydrochlorothiazide	dp	CA5	1
hydrochlorothiazide	dp	CA6	1
hydrochlorothiazide	dp	CA6	1
hydrochlorothiazide	dp	GNB3	1
hydrochlorothiazide	dp	CA5	1
hydrochlorothiazide	dp	CA6	1
hydrochlorothiazide	dp	GNB3	1
hydrochlorothiazide	dp	CA5	1
hydrochlorothiazide	dp	CA6	1
triamterene	dp	ENaCbeta	1
triamterene	dp	SCNN1G	1
triamterene	dp	SCNN1D	1
triamterene	dp	ENaCbeta	1
triamterene	dp	SCNN1G	1
triamterene	dp	SCNN1D	1
triamterene	dp	ENaCbeta	1
triamterene	dp	SCNN1G	1
triamterene	dp	SCNN1D	1
olmesartan medoxomil	dp	AGTRAP	1
olmesartan medoxomil	dp	AGTRAP	1
olmesartan medoxomil	dp	AGTRAP	1
olanzapine	dp	TRIM32	1
quinapril hydrochloride	dp	ACE2	1
quinapril hydrochloride	dp	ACE2	1
quinapril hydrochloride	dp	ACE2	1
simvastatin	dp	RHOA	1
simvastatin	dp	RHOA	1
simvastatin	dp	RHOA	1
simvastatin	dp	RHOA	1
simvastatin	dp	RHOA	1
simvastatin	dp	RHOA	1
edrophonium chloride	dp	COLQ	1
edrophonium chloride	dp	BCHE	1
edrophonium chloride	dp	COLQ	1
edrophonium chloride	dp	BCHE	1
edrophonium chloride	dp	COLQ	1
edrophonium chloride	dp	BCHE	1
edrophonium chloride	dp	COLQ	1
edrophonium chloride	dp	BCHE	1
dexamethasone	dp	ANXA10	1
dexamethasone	dp	ANXA1	1
dexamethasone	dp	ANX13	1
dexamethasone	dp	ANXA11	1
dexamethasone	dp	ANXA11	1
dexamethasone	dp	ANXA11	1
dexamethasone	dp	ANXA11	1
dexamethasone	dp	HSD11B2	1
dexamethasone	dp	TAT	1
pentazocine hydrochloride	dp	KOR	1
pentazocine hydrochloride	dp	KOR	1
pentazocine hydrochloride	dp	KOR	1
pentazocine hydrochloride	dp	KOR	1
pentazocine hydrochloride	dp	KOR	1
pentazocine hydrochloride	dp	KOR	1
pentazocine hydrochloride	dp	KOR	1
aliskiren hemifumarate	dp	REN	1
aliskiren hemifumarate	dp	REN	1
aliskiren hemifumarate	dp	REN	1
ibuprofen	dp	ALOX12	1
ibuprofen	dp	APP	1
ibuprofen	dp	ALOX15	1
ibuprofen	dp	ALOX15B	1
ibuprofen	dp	ALOX12B	1
ibuprofen	dp	AMACR	1
ibuprofen	dp	ALOX12	1
ibuprofen	dp	APP	1
ibuprofen	dp	ALOX15	1
ibuprofen	dp	ALOX15B	1
ibuprofen	dp	ALOX12B	1
ibuprofen	dp	AMACR	1
ibuprofen	dp	ALOX12	1
ibuprofen	dp	APP	1
ibuprofen	dp	ALOX15	1
ibuprofen	dp	ALOX15B	1
ibuprofen	dp	ALOX12B	1
ibuprofen	dp	AMACR	1
ibuprofen	dp	ALOX12	1
ibuprofen	dp	APP	1
ibuprofen	dp	ALOX15	1
ibuprofen	dp	ALOX15B	1
ibuprofen	dp	ALOX12B	1
ibuprofen	dp	AMACR	1
amiloride hydrochloride	dp	SCNN1G	1
amiloride hydrochloride	dp	SCNN1G	1
amiloride hydrochloride	dp	SCNN1G	1
amiloride hydrochloride	dp	ENaCbeta	1
amiloride hydrochloride	dp	ENaCbeta	1
amiloride hydrochloride	dp	ENaCbeta	1
amiloride hydrochloride	dp	ENaCalpha	1
amiloride hydrochloride	dp	ENaCalpha	1
amiloride hydrochloride	dp	ENaCalpha	1
amiloride hydrochloride	dp	SCNN1D	1
amiloride hydrochloride	dp	SCNN1D	1
amiloride hydrochloride	dp	SCNN1D	1
methyldopa	dp	ADRA2A	1
methyldopa	dp	ADRA2A	1
methyldopa	dp	ADRA2A	1
methyldopa	dp	ADRA2A	1
methyldopa	dp	ADRA2A	1
methyldopa	dp	ADRA2A	1
methyldopa	dp	ADRA2A	1
benazepril hydrochloride	dp	ACE2	1
benazepril hydrochloride	dp	ACE2	1
benazepril hydrochloride	dp	ACE2	1
diphenoxylate hydrochloride	dp	OPRD1	1
diphenoxylate hydrochloride	dp	OPRD1	1
diphenoxylate hydrochloride	dp	OPRD1	1
diphenoxylate hydrochloride	dp	OPRD1	1
diphenoxylate hydrochloride	dp	OPRD1	1
diphenoxylate hydrochloride	dp	OPRD1	1
diphenoxylate hydrochloride	dp	OPRD1	1
diphenoxylate hydrochloride	dp	OPRD1	1
tramadol hydrochloride	dp	KOR	1
tramadol hydrochloride	dp	KOR	1
tramadol hydrochloride	dp	KOR	1
tramadol hydrochloride	dp	KOR	1
tramadol hydrochloride	dp	KOR	1
tramadol hydrochloride	dp	KOR	1
tramadol hydrochloride	dp	KOR	1
phenylephrine hydrochloride	dp	MAOA	1
phenylephrine hydrochloride	dp	MAOA	1
phenylephrine hydrochloride	dp	MAOA	1
phenylephrine hydrochloride	dp	MAOA	1
phenylephrine hydrochloride	dp	MAOA	1
phenylephrine hydrochloride	dp	MAOA	1
glimepiride	dp	SLC2A4	1
glimepiride	dp	SLC2A4	1
glimepiride	dp	SLC2A4	1
glimepiride	dp	SLC2A4	1
glimepiride	dp	SLC2A4	1
glimepiride	dp	SLC2A4	1
glimepiride	dp	SLC2A4	1
glimepiride	dp	SLC2A4	1
candesartan cilexetil	dp	AG2S	1
candesartan cilexetil	dp	AG2S	1
candesartan cilexetil	dp	AG2S	1
acetaminophen	dp	GSS	1
acetaminophen	dp	GCLC	1
acetaminophen	dp	GOT2	1
acetaminophen	dp	C7	1
acetaminophen	dp	CCKBR	1
acetaminophen	dp	NFE2L2	1
acetaminophen	dp	GOT1	1
acetaminophen	dp	GSS	1
acetaminophen	dp	GCLC	1
acetaminophen	dp	GOT2	1
acetaminophen	dp	C7	1
acetaminophen	dp	CCKBR	1
acetaminophen	dp	NFE2L2	1
acetaminophen	dp	GOT1	1
acetaminophen	dp	GSS	1
acetaminophen	dp	GCLC	1
acetaminophen	dp	GOT2	1
acetaminophen	dp	C7	1
acetaminophen	dp	CCKBR	1
acetaminophen	dp	NFE2L2	1
acetaminophen	dp	GOT1	1
nadolol	dp	ADRB1	1
rosiglitazone maleate	dp	PPARGC1A	1
rosiglitazone maleate	dp	PPARGC1A	1
rosiglitazone maleate	dp	PPARGC1A	1
rosiglitazone maleate	dp	PPARGC1A	1
rosiglitazone maleate	dp	PPARGC1A	1
rosiglitazone maleate	dp	NAMPT	1
rosiglitazone maleate	dp	SAA2	1
rosiglitazone maleate	dp	SLC25A7	1
rosiglitazone maleate	dp	SAA3	1
rosiglitazone maleate	dp	C-SAA	1
rosiglitazone maleate	dp	CD36	1
rosiglitazone maleate	dp	UCP2	1
rosiglitazone maleate	dp	ADIPOR1	1
norethindrone	dp	NR3C3	1
norethindrone	dp	NR3C3	1
norethindrone	dp	NR3C3	1
norethindrone	dp	NR3C3	1
norethindrone	dp	NR3C3	1
norethindrone	dp	NR3C3	1
norethindrone	dp	NR3C3	1
norethindrone	dp	NR3C3	1
norethindrone	dp	NR3C3	1
norethindrone	dp	NR3C3	1
norethindrone	dp	NR3C3	1
norethindrone	dp	NR3C3	1
norethindrone	dp	NR3C3	1
norethindrone	dp	NR3C3	1
norethindrone	dp	NR3C3	1
norethindrone	dp	NR3C3	1
norethindrone	dp	NR3C3	1
norethindrone	dp	NR3C3	1
norethindrone	dp	NR3C3	1
norethindrone	dp	NR3C3	1
norethindrone	dp	NR3C3	1
norethindrone	dp	NR3C3	1
norethindrone	dp	NR3C3	1
norethindrone	dp	NR3C3	1
saxagliptin	dp	ADCP2	1
saxagliptin	dp	ADCP2	1
saxagliptin	dp	ADCP2	1
saxagliptin	dp	ADCP2	1
saxagliptin	dp	ADCP2	1
glipizide	dp	ABCC8	1
glipizide	dp	ABCC8	1
glipizide	dp	ABCC8	1
glipizide	dp	ABCC8	1
glipizide	dp	ABCC8	1
pralidoxime chloride	dp	BCHE	1
pralidoxime chloride	dp	COLQ	1
pralidoxime chloride	dp	BCHE	1
pralidoxime chloride	dp	COLQ	1
pralidoxime chloride	dp	BCHE	1
pralidoxime chloride	dp	COLQ	1
pralidoxime chloride	dp	BCHE	1
pralidoxime chloride	dp	COLQ	1
atenolol	dp	ACE2	1
atenolol	dp	ACE2	1
atenolol	dp	ACE2	1
diphenhydramine citrate	dp	HNMT	1
diphenhydramine citrate	dp	HNMT	1
diphenhydramine citrate	dp	HNMT	1
diphenhydramine citrate	dp	HNMT	1
diphenhydramine citrate	dp	HNMT	1
diphenhydramine citrate	dp	HNMT	1
norgestimate	dp	ESR2	1
norgestimate	dp	ESR2	1
norgestimate	dp	ESR2	1
norgestimate	dp	ESR2	1
norgestimate	dp	ESR2	1
norgestimate	dp	ESR2	1
norgestimate	dp	ESR2	1
norgestimate	dp	ESR2	1
norgestimate	dp	ESR2	1
norgestimate	dp	ESR2	1
norgestimate	dp	ESR2	1
norgestimate	dp	ESR2	1
norgestimate	dp	ESR2	1
norgestimate	dp	ESR2	1
norgestimate	dp	ESR2	1
norgestimate	dp	ESR2	1
norgestimate	dp	ESR2	1
norgestimate	dp	ESR2	1
norgestimate	dp	ESR2	1
norgestimate	dp	ESR2	1
norgestimate	dp	ESR2	1
norgestimate	dp	ESR2	1
norgestimate	dp	ESR2	1
norgestimate	dp	ESR2	1
norgestimate	dp	ESR2	1
norgestimate	dp	ESR2	1
norgestimate	dp	ESR2	1
norgestimate	dp	ESR2	1
norgestimate	dp	ESR2	1
norgestimate	dp	ESR2	1
norgestimate	dp	ESR2	1
levonorgestrel	dp	SRD5A1	1
levonorgestrel	dp	SRD5A1	1
levonorgestrel	dp	SRD5A1	1
levonorgestrel	dp	SRD5A1	1
levonorgestrel	dp	SRD5A1	1
levonorgestrel	dp	SRD5A1	1
levonorgestrel	dp	SRD5A1	1
levonorgestrel	dp	SRD5A1	1
levonorgestrel	dp	SRD5A1	1
levonorgestrel	dp	SRD5A1	1
levonorgestrel	dp	SRD5A1	1
levonorgestrel	dp	SRD5A1	1
levonorgestrel	dp	SRD5A1	1
levonorgestrel	dp	SRD5A1	1
levonorgestrel	dp	SRD5A1	1
levonorgestrel	dp	SRD5A1	1
levonorgestrel	dp	ESR2	1
levonorgestrel	dp	ESR2	1
levonorgestrel	dp	ESR2	1
levonorgestrel	dp	ESR2	1
levonorgestrel	dp	ESR2	1
levonorgestrel	dp	ESR2	1
levonorgestrel	dp	SRD5A1	1
levonorgestrel	dp	SRD5A1	1
levonorgestrel	dp	SRD5A1	1
levonorgestrel	dp	SRD5A1	1
levonorgestrel	dp	ESR2	1
levonorgestrel	dp	ESR2	1
levonorgestrel	dp	ESR2	1
levonorgestrel	dp	ESR2	1
levonorgestrel	dp	ESR2	1
levonorgestrel	dp	ESR2	1
levonorgestrel	dp	SRD5A1	1
levonorgestrel	dp	SRD5A1	1
levonorgestrel	dp	ESR2	1
levonorgestrel	dp	ESR2	1
levonorgestrel	dp	ESR2	1
levonorgestrel	dp	ESR2	1
levonorgestrel	dp	ESR2	1
levonorgestrel	dp	ESR2	1
levonorgestrel	dp	ESR2	1
levonorgestrel	dp	ESR2	1
levonorgestrel	dp	ESR2	1
levonorgestrel	dp	ESR2	1
levonorgestrel	dp	ESR2	1
levonorgestrel	dp	ESR2	1
levonorgestrel	dp	ESR2	1
levonorgestrel	dp	ESR2	1
levonorgestrel	dp	ESR2	1
levonorgestrel	dp	ESR2	1
levonorgestrel	dp	ESR2	1
levonorgestrel	dp	ESR2	1
levonorgestrel	dp	ESR2	1
levonorgestrel	dp	ESR2	1
levonorgestrel	dp	ESR2	1
levonorgestrel	dp	ESR2	1
levonorgestrel	dp	ESR2	1
levonorgestrel	dp	ESR2	1
levonorgestrel	dp	ESR2	1
levonorgestrel	dp	ESR2	1
levonorgestrel	dp	ESR2	1
levonorgestrel	dp	ESR2	1
levonorgestrel	dp	SRD5A1	1
levonorgestrel	dp	SRD5A1	1
levonorgestrel	dp	ESR2	1
levonorgestrel	dp	ESR2	1
levonorgestrel	dp	ESR2	1
levonorgestrel	dp	ESR2	1
levonorgestrel	dp	ESR2	1
levonorgestrel	dp	ESR2	1
levonorgestrel	dp	SRD5A1	1
levonorgestrel	dp	SRD5A1	1
levonorgestrel	dp	SRD5A1	1
levonorgestrel	dp	SRD5A1	1
levonorgestrel	dp	ESR2	1
levonorgestrel	dp	ESR2	1
ethynodiol diacetate	dp	ESR2	1
ethynodiol diacetate	dp	ESR2	1
ethynodiol diacetate	dp	ESR2	1
ethynodiol diacetate	dp	ESR2	1
ethynodiol diacetate	dp	ESR2	1
ethynodiol diacetate	dp	ESR2	1
ethynodiol diacetate	dp	ESR2	1
ethynodiol diacetate	dp	ESR2	1
ethynodiol diacetate	dp	ESR2	1
ethynodiol diacetate	dp	ESR2	1
ethynodiol diacetate	dp	ESR2	1
ethynodiol diacetate	dp	ESR2	1
ethynodiol diacetate	dp	ESR2	1
ethynodiol diacetate	dp	ESR2	1
ethynodiol diacetate	dp	ESR2	1
ethynodiol diacetate	dp	ESR2	1
ethynodiol diacetate	dp	ESR2	1
ethynodiol diacetate	dp	ESR2	1
ethynodiol diacetate	dp	ESR2	1
ethynodiol diacetate	dp	ESR2	1
ethynodiol diacetate	dp	ESR2	1
ethynodiol diacetate	dp	ESR2	1
ethynodiol diacetate	dp	ESR2	1
ethynodiol diacetate	dp	ESR2	1
glyburide	dp	ABCC8	1
glyburide	dp	ABCC8	1
glyburide	dp	ABCC8	1
glyburide	dp	ABCC8	1
glyburide	dp	ABCC8	1
hydralazine hydrochloride	dp	REN	1
hydralazine hydrochloride	dp	REN	1
hydralazine hydrochloride	dp	REN	1
atropine	dp	SCT	1
atropine	dp	SCT	1
atropine	dp	PPY	1
atropine	dp	PPY	1
atropine	dp	CHRNB2	1
atropine	dp	CHRNB2	1
atropine	dp	PGA4	1
atropine	dp	PGA4	1
desogestrel	dp	ESR2	1
desogestrel	dp	ESR2	1
desogestrel	dp	ESR2	1
desogestrel	dp	ESR2	1
desogestrel	dp	ESR2	1
desogestrel	dp	ESR2	1
desogestrel	dp	ESR2	1
desogestrel	dp	ESR2	1
desogestrel	dp	ESR2	1
desogestrel	dp	ESR2	1
desogestrel	dp	ESR2	1
desogestrel	dp	ESR2	1
desogestrel	dp	ESR2	1
desogestrel	dp	ESR2	1
desogestrel	dp	ESR2	1
desogestrel	dp	ESR2	1
desogestrel	dp	ESR2	1
desogestrel	dp	ESR2	1
desogestrel	dp	ESR2	1
desogestrel	dp	ESR2	1
desogestrel	dp	ESR2	1
desogestrel	dp	ESR2	1
desogestrel	dp	ESR2	1
desogestrel	dp	ESR2	1
dextrose	dp	HBA2	1
dextrose	dp	SLC2A4	1
lisinopril	dp	AG2S	1
lisinopril	dp	AG2S	1
lisinopril	dp	AG2S	1
atropine sulfate	dp	SCT	1
atropine sulfate	dp	SCT	1
atropine sulfate	dp	PPY	1
atropine sulfate	dp	PPY	1
atropine sulfate	dp	CHRNB2	1
atropine sulfate	dp	CHRNB2	1
atropine sulfate	dp	PGA4	1
atropine sulfate	dp	PGA4	1
atropine sulfate	dp	CHRM1	1
atropine sulfate	dp	CHRM1	1
atropine sulfate	dp	ADCY5	1
atropine sulfate	dp	ADCY5	1
atropine sulfate	dp	CHRM2	1
atropine sulfate	dp	CHRM2	1
atropine sulfate	dp	CHRM5	1
atropine sulfate	dp	CHRM5	1
atropine sulfate	dp	ADRA1A	1
atropine sulfate	dp	ADRA1A	1
atropine sulfate	dp	CHRM3	1
atropine sulfate	dp	CHRM3	1
atropine sulfate	dp	ADCY10	1
atropine sulfate	dp	ADCY10	1
atropine sulfate	dp	ADCY2	1
atropine sulfate	dp	ADCY2	1
ciprofloxacin	dp	TOP2A	1
ciprofloxacin	dp	TOP2A	1
ciprofloxacin	dp	TOP2A	1
ciprofloxacin	dp	TOP2A	1
ciprofloxacin	dp	TOP2A	1
ciprofloxacin	dp	TOP2A	1
ciprofloxacin	dp	TOP2A	1
ciprofloxacin	dp	TOP2A	1
ciprofloxacin	dp	TOP2A	1
ciprofloxacin	dp	TOP2A	1
ciprofloxacin	dp	TOP2A	1
ciprofloxacin	dp	TOP2A	1
ciprofloxacin	dp	TOP2A	1
ciprofloxacin	dp	TOP2A	1
ciprofloxacin	dp	TOP2A	1
ciprofloxacin	dp	TOP2A	1
ciprofloxacin	dp	TOP2A	1
ciprofloxacin	dp	TOP2A	1
metformin hydrochloride	dp	PRKAB1	1
metformin hydrochloride	dp	IBP1	1
metformin hydrochloride	dp	ACACB	1
metformin hydrochloride	dp	ACAC	1
metformin hydrochloride	dp	PRKAA2	1
metformin hydrochloride	dp	PRKAB1	1
metformin hydrochloride	dp	IBP1	1
metformin hydrochloride	dp	ACACB	1
metformin hydrochloride	dp	ACAC	1
metformin hydrochloride	dp	PRKAA2	1
metformin hydrochloride	dp	PRKAB1	1
metformin hydrochloride	dp	IBP1	1
metformin hydrochloride	dp	ACACB	1
metformin hydrochloride	dp	ACAC	1
metformin hydrochloride	dp	PRKAA2	1
metformin hydrochloride	dp	PRKAB1	1
metformin hydrochloride	dp	IBP1	1
metformin hydrochloride	dp	ACACB	1
metformin hydrochloride	dp	ACAC	1
metformin hydrochloride	dp	PRKAA2	1
metformin hydrochloride	dp	PRKAB1	1
metformin hydrochloride	dp	IBP1	1
metformin hydrochloride	dp	ACACB	1
metformin hydrochloride	dp	ACAC	1
metformin hydrochloride	dp	PRKAA2	1
metformin hydrochloride	dp	PRKAB1	1
metformin hydrochloride	dp	IBP1	1
metformin hydrochloride	dp	ACACB	1
metformin hydrochloride	dp	ACAC	1
metformin hydrochloride	dp	PRKAA2	1
propoxyphene hydrochloride	dp	KOR	1
propoxyphene hydrochloride	dp	KOR	1
propoxyphene hydrochloride	dp	KOR	1
propoxyphene hydrochloride	dp	KOR	1
propoxyphene hydrochloride	dp	KOR	1
propoxyphene hydrochloride	dp	KOR	1
propoxyphene hydrochloride	dp	KOR	1
norelgestromin	dp	ALB	1
norelgestromin	dp	ALB	1
norelgestromin	dp	ALB	1
norelgestromin	dp	ALB	1
norelgestromin	dp	ALB	1
norelgestromin	dp	ALB	1
norelgestromin	dp	ALB	1
norelgestromin	dp	ALB	1
norelgestromin	dp	ALB	1
norelgestromin	dp	ALB	1
norelgestromin	dp	ALB	1
norelgestromin	dp	ALB	1
norelgestromin	dp	ALB	1
norelgestromin	dp	ALB	1
norelgestromin	dp	ALB	1
norelgestromin	dp	ALB	1
norelgestromin	dp	ALB	1
norelgestromin	dp	ALB	1
norelgestromin	dp	ALB	1
norelgestromin	dp	ALB	1
norelgestromin	dp	ALB	1
norelgestromin	dp	ALB	1
norelgestromin	dp	ALB	1
norelgestromin	dp	ALB	1
norelgestromin	dp	ALB	1
norelgestromin	dp	ALB	1
norelgestromin	dp	ALB	1
norelgestromin	dp	ALB	1
norelgestromin	dp	ALB	1
norelgestromin	dp	ALB	1
norelgestromin	dp	ALB	1
norelgestromin	dp	ALB	1
norelgestromin	dp	ALB	1
norelgestromin	dp	ALB	1
norelgestromin	dp	ALB	1
ethinyl estradiol	dp	GRN	1
ethinyl estradiol	dp	ALS	1
ethinyl estradiol	dp	GNRHR	1
ethinyl estradiol	dp	APOA4	1
ethinyl estradiol	dp	CP	1
ethinyl estradiol	dp	GAL	1
ethinyl estradiol	dp	IGIF	1
ethinyl estradiol	dp	LCGR	1
ethinyl estradiol	dp	LIPC	1
ethinyl estradiol	dp	FSHR	1
ethinyl estradiol	dp	PLG	1
ethinyl estradiol	dp	CYP8B1	1
ethinyl estradiol	dp	CYB5RP	1
ethinyl estradiol	dp	TRIM25	1
ethinyl estradiol	dp	PENK	1
ethinyl estradiol	dp	OXTR	1
ethinyl estradiol	dp	CIS3	1
ethinyl estradiol	dp	XBP1	1
ethinyl estradiol	dp	PAQR5	1
ethinyl estradiol	dp	EAP1	1
ethinyl estradiol	dp	LPAL2	1
ethinyl estradiol	dp	GLUL	1
ethinyl estradiol	dp	SCD	1
ethinyl estradiol	dp	CAGF9	1
ethinyl estradiol	dp	GRN	1
ethinyl estradiol	dp	ALS	1
ethinyl estradiol	dp	GNRHR	1
ethinyl estradiol	dp	APOA4	1
ethinyl estradiol	dp	CP	1
ethinyl estradiol	dp	GAL	1
ethinyl estradiol	dp	IGIF	1
ethinyl estradiol	dp	LCGR	1
ethinyl estradiol	dp	LIPC	1
ethinyl estradiol	dp	FSHR	1
ethinyl estradiol	dp	PLG	1
ethinyl estradiol	dp	CYP8B1	1
ethinyl estradiol	dp	CYB5RP	1
ethinyl estradiol	dp	TRIM25	1
ethinyl estradiol	dp	PENK	1
ethinyl estradiol	dp	OXTR	1
ethinyl estradiol	dp	CIS3	1
ethinyl estradiol	dp	XBP1	1
ethinyl estradiol	dp	PAQR5	1
ethinyl estradiol	dp	EAP1	1
ethinyl estradiol	dp	LPAL2	1
ethinyl estradiol	dp	GLUL	1
ethinyl estradiol	dp	SCD	1
ethinyl estradiol	dp	CAGF9	1
ethinyl estradiol	dp	GRN	1
ethinyl estradiol	dp	ALS	1
ethinyl estradiol	dp	GNRHR	1
ethinyl estradiol	dp	APOA4	1
ethinyl estradiol	dp	CP	1
ethinyl estradiol	dp	GAL	1
ethinyl estradiol	dp	IGIF	1
ethinyl estradiol	dp	LCGR	1
ethinyl estradiol	dp	LIPC	1
ethinyl estradiol	dp	FSHR	1
ethinyl estradiol	dp	PLG	1
ethinyl estradiol	dp	CYP8B1	1
ethinyl estradiol	dp	CYB5RP	1
ethinyl estradiol	dp	TRIM25	1
ethinyl estradiol	dp	PENK	1
ethinyl estradiol	dp	OXTR	1
ethinyl estradiol	dp	CIS3	1
ethinyl estradiol	dp	XBP1	1
ethinyl estradiol	dp	PAQR5	1
ethinyl estradiol	dp	EAP1	1
ethinyl estradiol	dp	LPAL2	1
ethinyl estradiol	dp	GLUL	1
ethinyl estradiol	dp	SCD	1
ethinyl estradiol	dp	CAGF9	1
ethinyl estradiol	dp	ERR1	1
ethinyl estradiol	dp	ERR1	1
ethinyl estradiol	dp	GRN	1
ethinyl estradiol	dp	GRN	1
ethinyl estradiol	dp	GRN	1
ethinyl estradiol	dp	GRN	1
ethinyl estradiol	dp	ALS	1
ethinyl estradiol	dp	ALS	1
ethinyl estradiol	dp	ALS	1
ethinyl estradiol	dp	ALS	1
ethinyl estradiol	dp	GNRHR	1
ethinyl estradiol	dp	GNRHR	1
ethinyl estradiol	dp	GNRHR	1
ethinyl estradiol	dp	GNRHR	1
ethinyl estradiol	dp	SULT1E1	1
ethinyl estradiol	dp	SULT1E1	1
ethinyl estradiol	dp	SOD3	1
ethinyl estradiol	dp	SOD3	1
ethinyl estradiol	dp	APOA4	1
ethinyl estradiol	dp	APOA4	1
ethinyl estradiol	dp	APOA4	1
ethinyl estradiol	dp	APOA4	1
ethinyl estradiol	dp	CP	1
ethinyl estradiol	dp	CP	1
ethinyl estradiol	dp	CP	1
ethinyl estradiol	dp	CP	1
ethinyl estradiol	dp	GAL	1
ethinyl estradiol	dp	GAL	1
ethinyl estradiol	dp	GAL	1
ethinyl estradiol	dp	GAL	1
ethinyl estradiol	dp	IGFBP4	1
ethinyl estradiol	dp	IGFBP4	1
ethinyl estradiol	dp	IGIF	1
ethinyl estradiol	dp	IGIF	1
ethinyl estradiol	dp	IGIF	1
ethinyl estradiol	dp	IGIF	1
ethinyl estradiol	dp	LCGR	1
ethinyl estradiol	dp	LCGR	1
ethinyl estradiol	dp	LCGR	1
ethinyl estradiol	dp	LCGR	1
ethinyl estradiol	dp	LIPC	1
ethinyl estradiol	dp	LIPC	1
ethinyl estradiol	dp	LIPC	1
ethinyl estradiol	dp	LIPC	1
ethinyl estradiol	dp	FSHR	1
ethinyl estradiol	dp	FSHR	1
ethinyl estradiol	dp	FSHR	1
ethinyl estradiol	dp	FSHR	1
ethinyl estradiol	dp	PLG	1
ethinyl estradiol	dp	PLG	1
ethinyl estradiol	dp	PLG	1
ethinyl estradiol	dp	PLG	1
ethinyl estradiol	dp	CYP8B1	1
ethinyl estradiol	dp	CYP8B1	1
ethinyl estradiol	dp	CYP8B1	1
ethinyl estradiol	dp	CYP8B1	1
ethinyl estradiol	dp	CYB5RP	1
ethinyl estradiol	dp	CYB5RP	1
ethinyl estradiol	dp	CYB5RP	1
ethinyl estradiol	dp	CYB5RP	1
ethinyl estradiol	dp	TRIM25	1
ethinyl estradiol	dp	TRIM25	1
ethinyl estradiol	dp	TRIM25	1
ethinyl estradiol	dp	TRIM25	1
ethinyl estradiol	dp	PENK	1
ethinyl estradiol	dp	PENK	1
ethinyl estradiol	dp	PENK	1
ethinyl estradiol	dp	PENK	1
ethinyl estradiol	dp	OXTR	1
ethinyl estradiol	dp	OXTR	1
ethinyl estradiol	dp	OXTR	1
ethinyl estradiol	dp	OXTR	1
ethinyl estradiol	dp	CIS3	1
ethinyl estradiol	dp	CIS3	1
ethinyl estradiol	dp	CIS3	1
ethinyl estradiol	dp	CIS3	1
ethinyl estradiol	dp	XBP1	1
ethinyl estradiol	dp	XBP1	1
ethinyl estradiol	dp	XBP1	1
ethinyl estradiol	dp	XBP1	1
ethinyl estradiol	dp	PAQR5	1
ethinyl estradiol	dp	PAQR5	1
ethinyl estradiol	dp	PAQR5	1
ethinyl estradiol	dp	PAQR5	1
ethinyl estradiol	dp	EAP1	1
ethinyl estradiol	dp	EAP1	1
ethinyl estradiol	dp	EAP1	1
ethinyl estradiol	dp	EAP1	1
ethinyl estradiol	dp	ESRRG	1
ethinyl estradiol	dp	ESRRG	1
ethinyl estradiol	dp	LPAL2	1
ethinyl estradiol	dp	LPAL2	1
ethinyl estradiol	dp	LPAL2	1
ethinyl estradiol	dp	LPAL2	1
ethinyl estradiol	dp	GLUL	1
ethinyl estradiol	dp	GLUL	1
ethinyl estradiol	dp	GLUL	1
ethinyl estradiol	dp	GLUL	1
ethinyl estradiol	dp	SCD	1
ethinyl estradiol	dp	SCD	1
ethinyl estradiol	dp	SCD	1
ethinyl estradiol	dp	SCD	1
ethinyl estradiol	dp	PCNA	1
ethinyl estradiol	dp	PCNA	1
ethinyl estradiol	dp	ERR2	1
ethinyl estradiol	dp	ERR2	1
ethinyl estradiol	dp	CAGF9	1
ethinyl estradiol	dp	CAGF9	1
ethinyl estradiol	dp	CAGF9	1
ethinyl estradiol	dp	CAGF9	1
ethinyl estradiol	dp	GRN	1
ethinyl estradiol	dp	GRN	1
ethinyl estradiol	dp	ALS	1
ethinyl estradiol	dp	ALS	1
ethinyl estradiol	dp	GNRHR	1
ethinyl estradiol	dp	GNRHR	1
ethinyl estradiol	dp	APOA4	1
ethinyl estradiol	dp	APOA4	1
ethinyl estradiol	dp	CP	1
ethinyl estradiol	dp	CP	1
ethinyl estradiol	dp	GAL	1
ethinyl estradiol	dp	GAL	1
ethinyl estradiol	dp	IGIF	1
ethinyl estradiol	dp	IGIF	1
ethinyl estradiol	dp	LCGR	1
ethinyl estradiol	dp	LCGR	1
ethinyl estradiol	dp	LIPC	1
ethinyl estradiol	dp	LIPC	1
ethinyl estradiol	dp	FSHR	1
ethinyl estradiol	dp	FSHR	1
ethinyl estradiol	dp	PLG	1
ethinyl estradiol	dp	PLG	1
ethinyl estradiol	dp	CYP8B1	1
ethinyl estradiol	dp	CYP8B1	1
ethinyl estradiol	dp	CYB5RP	1
ethinyl estradiol	dp	CYB5RP	1
ethinyl estradiol	dp	TRIM25	1
ethinyl estradiol	dp	TRIM25	1
ethinyl estradiol	dp	PENK	1
ethinyl estradiol	dp	PENK	1
ethinyl estradiol	dp	OXTR	1
ethinyl estradiol	dp	OXTR	1
ethinyl estradiol	dp	CIS3	1
ethinyl estradiol	dp	CIS3	1
ethinyl estradiol	dp	XBP1	1
ethinyl estradiol	dp	XBP1	1
ethinyl estradiol	dp	PAQR5	1
ethinyl estradiol	dp	PAQR5	1
ethinyl estradiol	dp	EAP1	1
ethinyl estradiol	dp	EAP1	1
ethinyl estradiol	dp	LPAL2	1
ethinyl estradiol	dp	LPAL2	1
ethinyl estradiol	dp	GLUL	1
ethinyl estradiol	dp	GLUL	1
ethinyl estradiol	dp	SCD	1
ethinyl estradiol	dp	SCD	1
ethinyl estradiol	dp	CAGF9	1
ethinyl estradiol	dp	CAGF9	1
ethinyl estradiol	dp	ESR2	1
ethinyl estradiol	dp	ESR1	1
ethinyl estradiol	dp	ERK	1
ethinyl estradiol	dp	IKBA	1
ethinyl estradiol	dp	CP35	1
ethinyl estradiol	dp	GHR	1
ethinyl estradiol	dp	APOB	1
ethinyl estradiol	dp	IBP2	1
ethinyl estradiol	dp	SHBG	1
ethinyl estradiol	dp	HDM2	1
ethinyl estradiol	dp	BSF2	1
ethinyl estradiol	dp	CYP2C9	1
ethinyl estradiol	dp	P53	1
ethinyl estradiol	dp	STAR	1
ethinyl estradiol	dp	ABCC3	1
ethinyl estradiol	dp	CYP2A	1
ethinyl estradiol	dp	IGF1	1
ethinyl estradiol	dp	FOS	1
ethinyl estradiol	dp	NR3C3	1
ethinyl estradiol	dp	PROS	1
ethinyl estradiol	dp	BXR	1
ethinyl estradiol	dp	CYP3A3	1
ethinyl estradiol	dp	CYP1A2	1
ethinyl estradiol	dp	CBG	1
ethinyl estradiol	dp	IL10	1
ethinyl estradiol	dp	SERPINC1	1
ethinyl estradiol	dp	APOA2	1
ethinyl estradiol	dp	ABCC2	1
ethinyl estradiol	dp	CYP2C19	1
ethinyl estradiol	dp	VEGFA	1
ethinyl estradiol	dp	UGT1A1	1
ethinyl estradiol	dp	APOA1	1
ethinyl estradiol	dp	MYC	1
ethinyl estradiol	dp	CYP1A1	1
ethinyl estradiol	dp	ALB	1
ethinyl estradiol	dp	GRN	1
ethinyl estradiol	dp	GRN	1
ethinyl estradiol	dp	ALS	1
ethinyl estradiol	dp	ALS	1
ethinyl estradiol	dp	GNRHR	1
ethinyl estradiol	dp	GNRHR	1
ethinyl estradiol	dp	APOA4	1
ethinyl estradiol	dp	APOA4	1
ethinyl estradiol	dp	CP	1
ethinyl estradiol	dp	CP	1
ethinyl estradiol	dp	GAL	1
ethinyl estradiol	dp	GAL	1
ethinyl estradiol	dp	IGIF	1
ethinyl estradiol	dp	IGIF	1
ethinyl estradiol	dp	LCGR	1
ethinyl estradiol	dp	LCGR	1
ethinyl estradiol	dp	LIPC	1
ethinyl estradiol	dp	LIPC	1
ethinyl estradiol	dp	FSHR	1
ethinyl estradiol	dp	FSHR	1
ethinyl estradiol	dp	PLG	1
ethinyl estradiol	dp	PLG	1
ethinyl estradiol	dp	CYP8B1	1
ethinyl estradiol	dp	CYP8B1	1
ethinyl estradiol	dp	CYB5RP	1
ethinyl estradiol	dp	CYB5RP	1
ethinyl estradiol	dp	TRIM25	1
ethinyl estradiol	dp	TRIM25	1
ethinyl estradiol	dp	PENK	1
ethinyl estradiol	dp	PENK	1
ethinyl estradiol	dp	OXTR	1
ethinyl estradiol	dp	OXTR	1
ethinyl estradiol	dp	CIS3	1
ethinyl estradiol	dp	CIS3	1
ethinyl estradiol	dp	XBP1	1
ethinyl estradiol	dp	XBP1	1
ethinyl estradiol	dp	PAQR5	1
ethinyl estradiol	dp	PAQR5	1
ethinyl estradiol	dp	EAP1	1
ethinyl estradiol	dp	EAP1	1
ethinyl estradiol	dp	LPAL2	1
ethinyl estradiol	dp	LPAL2	1
ethinyl estradiol	dp	GLUL	1
ethinyl estradiol	dp	GLUL	1
ethinyl estradiol	dp	SCD	1
ethinyl estradiol	dp	SCD	1
ethinyl estradiol	dp	CAGF9	1
ethinyl estradiol	dp	CAGF9	1
ethinyl estradiol	dp	GRN	1
ethinyl estradiol	dp	ALS	1
ethinyl estradiol	dp	GNRHR	1
ethinyl estradiol	dp	APOA4	1
ethinyl estradiol	dp	CP	1
ethinyl estradiol	dp	GAL	1
ethinyl estradiol	dp	IGIF	1
ethinyl estradiol	dp	LCGR	1
ethinyl estradiol	dp	LIPC	1
ethinyl estradiol	dp	FSHR	1
ethinyl estradiol	dp	PLG	1
ethinyl estradiol	dp	CYP8B1	1
ethinyl estradiol	dp	CYB5RP	1
ethinyl estradiol	dp	TRIM25	1
ethinyl estradiol	dp	PENK	1
ethinyl estradiol	dp	OXTR	1
ethinyl estradiol	dp	CIS3	1
ethinyl estradiol	dp	XBP1	1
ethinyl estradiol	dp	PAQR5	1
ethinyl estradiol	dp	EAP1	1
ethinyl estradiol	dp	LPAL2	1
ethinyl estradiol	dp	GLUL	1
ethinyl estradiol	dp	SCD	1
ethinyl estradiol	dp	CAGF9	1
enalapril maleate	dp	AG2S	1
enalapril maleate	dp	AG2S	1
enalapril maleate	dp	AG2S	1
hydrocortisone	dp	ANXA10	1
hydrocortisone	dp	ANXA1	1
hydrocortisone	dp	ANX13	1
hydrocortisone	dp	ANXA11	1
hydrocortisone	dp	ANXA11	1
hydrocortisone	dp	ANXA11	1
hydrocortisone	dp	ANXA11	1
hydrocortisone	dp	HSD11B2	1
hydrocortisone	dp	TAT	1
perphenazine	dp	TRIM32	1
perphenazine	dp	CALML3	1
telmisartan	dp	AGTRAP	1
telmisartan	dp	AGTRAP	1
telmisartan	dp	AGTRAP	1
potassium chloride	dp	CREB1	1
potassium chloride	dp	CREB1	1
bisoprolol fumarate	dp	REN	1
bisoprolol fumarate	dp	REN	1
bisoprolol fumarate	dp	REN	1
repaglinide	dp	ABCC8	1
repaglinide	dp	ABCC8	1
repaglinide	dp	ABCC8	1
repaglinide	dp	ABCC8	1
repaglinide	dp	ABCC8	1
spironolactone	dp	AG2S	1
spironolactone	dp	AG2S	1
spironolactone	dp	AG2S	1
etonogestrel	dp	NR3C3	1
etonogestrel	dp	NR3C3	1
etonogestrel	dp	NR3C3	1
etonogestrel	dp	NR3C3	1
etonogestrel	dp	NR3C3	1
etonogestrel	dp	NR3C3	1
etonogestrel	dp	NR3C3	1
etonogestrel	dp	NR3C3	1
etonogestrel	dp	NR3C3	1
etonogestrel	dp	NR3C3	1
etonogestrel	dp	NR3C3	1
etonogestrel	dp	NR3C3	1
etonogestrel	dp	NR3C3	1
etonogestrel	dp	NR3C3	1
etonogestrel	dp	NR3C3	1
etonogestrel	dp	NR3C3	1
etonogestrel	dp	NR3C3	1
etonogestrel	dp	NR3C3	1
etonogestrel	dp	NR3C3	1
etonogestrel	dp	NR3C3	1
etonogestrel	dp	NR3C3	1
etonogestrel	dp	NR3C3	1
etonogestrel	dp	NR3C3	1
etonogestrel	dp	NR3C3	1
losartan potassium	dp	AG2S	1
losartan potassium	dp	AGTRAP	1
losartan potassium	dp	AGTR2	1
losartan potassium	dp	AG2S	1
losartan potassium	dp	AGTRAP	1
losartan potassium	dp	AGTR2	1
losartan potassium	dp	AG2S	1
losartan potassium	dp	AGTRAP	1
losartan potassium	dp	AGTR2	1
valsartan	dp	AGTRAP	1
valsartan	dp	AGTRAP	1
valsartan	dp	AGTRAP	1
fosinopril	dp	AG2S	1
fosinopril	dp	AG2S	1
fosinopril	dp	AG2S	1
amitriptyline hydrochloride	dp	TRIM32	1
amitriptyline hydrochloride	dp	SLC6A4	1
propranolol hydrochloride	dp	DBH	1
propranolol hydrochloride	dp	HTR1D	1
propranolol hydrochloride	dp	DBH	1
propranolol hydrochloride	dp	HTR1D	1
propranolol hydrochloride	dp	DBH	1
propranolol hydrochloride	dp	HTR1D	1
irbesartan	dp	AGTRAP	1
irbesartan	dp	AGTRAP	1
irbesartan	dp	AGTRAP	1
carisoprodol	dp	CYP2C19	1
carisoprodol	dp	CYP2C19	1
carisoprodol	dp	CYP2C19	1
carisoprodol	dp	CYP2C19	1
carisoprodol	dp	CYP2C19	1
carisoprodol	dp	CYP2C19	1
carisoprodol	dp	CYP2C19	1
carisoprodol	dp	CYP2C19	1
carisoprodol	dp	CYP2C19	1
carisoprodol	dp	CYP2C19	1
carisoprodol	dp	CYP2C19	1
carisoprodol	dp	CYP2C19	1
carisoprodol	dp	CYP2C19	1
carisoprodol	dp	CYP2C19	1
pseudoephedrine hydrochloride	dp	MAOA	1
pseudoephedrine hydrochloride	dp	MAOA	1
pseudoephedrine hydrochloride	dp	MAOA	1
pseudoephedrine hydrochloride	dp	MAOA	1
pseudoephedrine hydrochloride	dp	MAOA	1
pseudoephedrine hydrochloride	dp	MAOA	1
fluoxetine hydrochloride	dp	TRIM32	1
lidocaine hydrochloride	dp	SCN10A	1
lidocaine hydrochloride	dp	SCN10A	1
lidocaine hydrochloride	dp	SCN10A	1
lidocaine hydrochloride	dp	SCN10A	1
aspirin	dp	PTGS1	1
aspirin	dp	PTGS2	1
aspirin	dp	DCN	1
aspirin	dp	CRP	1
aspirin	dp	BB2	1
aspirin	dp	SLC22A9	1
aspirin	dp	IP	1
aspirin	dp	CASP3	1
aspirin	dp	GSK3B	1
aspirin	dp	SERPINC1	1
aspirin	dp	SLC22A7	1
aspirin	dp	UGT1A1	1
aspirin	dp	SLC22A11	1
aspirin	dp	SLC22A6	1
niacin	dp	QPRT	1
niacin	dp	NNMT	1
niacin	dp	NAPRT1	1
niacin	dp	NMNAT3	1
niacin	dp	GPR109B	1
niacin	dp	GPR109A	1
niacin	dp	QPRT	1
niacin	dp	NNMT	1
niacin	dp	NAPRT1	1
niacin	dp	NMNAT3	1
niacin	dp	GPR109B	1
niacin	dp	GPR109A	1
estradiol	dp	ERR1	1
estradiol	dp	ERR1	1
estradiol	dp	SULT1E1	1
estradiol	dp	SULT1E1	1
estradiol	dp	SOD3	1
estradiol	dp	SOD3	1
estradiol	dp	IGFBP4	1
estradiol	dp	IGFBP4	1
estradiol	dp	ESRRG	1
estradiol	dp	ESRRG	1
estradiol	dp	PCNA	1
estradiol	dp	PCNA	1
estradiol	dp	ERR2	1
estradiol	dp	ERR2	1
estradiol	dp	ERR1	1
estradiol	dp	ERR1	1
estradiol	dp	SULT1E1	1
estradiol	dp	SULT1E1	1
estradiol	dp	SOD3	1
estradiol	dp	SOD3	1
estradiol	dp	IGFBP4	1
estradiol	dp	IGFBP4	1
estradiol	dp	ESRRG	1
estradiol	dp	ESRRG	1
estradiol	dp	PCNA	1
estradiol	dp	PCNA	1
estradiol	dp	ERR2	1
estradiol	dp	ERR2	1
epinephrine	dp	ADRA1A	1
epinephrine	dp	ADRA1A	1
epinephrine	dp	PAH	1
epinephrine	dp	PENT	1
captopril	dp	AG2S	1
captopril	dp	AG2S	1
captopril	dp	AG2S	1
triamterene	d_m	ENaCalpha	4
diphenoxylate hydrochloride	d_m	OPRM1	4
norgestimate	d_m	NR3C3	4
candesartan cilexetil	d_m	AGTR2	4
eprosartan mesylate	d_m	AG2S	4
levonorgestrel	d_m	NR3C3	4
ethynodiol diacetate	d_m	NR3C3	4
irbesartan	d_m	AG2S	4
olmesartan medoxomil	d_m	AG2S	4
telmisartan	d_m	AG2S	4
sitagliptin phosphate	d_m	ADCP2	4
valsartan	d_m	AG2S	4
desogestrel	d_m	NR3C3	4
