# Supplementary material for: Prediction of Drug Combinations by Integrating Molecular and Pharmacological Data
Source: PLoS Comput Biol. 2011 Dec 29;7(12):e1002323. doi: 10.1371/journal.pcbi.1002323 (PMC3248384; doi:10.1371/journal.pcbi.1002323)
Supplement: Table S1 — All pairwise drug combinations parsed from FDA orange book. (XLSX) [file pcbi.1002323.s004.xlsx]

## Sheet: table_s1.txt
Drug	Ingredient 1	Ingredient 2
malarone pediatric	atovaquone	proguanil hydrochloride
col-probenecid	colchicine	probenecid
nuedexta	dextromethorphan hydrobromide	quinidine sulfate
potassium chloride 0.3% in dextrose 5% in plastic container	dextrose	potassium chloride
phrenilin forte	acetaminophen	butalbital
atacand hct	candesartan cilexetil	hydrochlorothiazide
salonpas	menthol	methyl salicylate
u-cort	hydrocortisone acetate	urea
jalyn	dutasteride	tamsulosin hydrochloride
capozide 50/25	captopril	hydrochlorothiazide
erythromycin and benzoyl peroxide	benzoyl peroxide	erythromycin
kelnor	ethinyl estradiol	ethynodiol diacetate
dextrose 2.5% and sodium chloride 0.11% in plastic container	dextrose	sodium chloride
micardis hct	hydrochlorothiazide	telmisartan
albuterol sulfate and ipratropium bromide	albuterol sulfate	ipratropium bromide
sulfacetamide sodium and prednisolone sodium phosphate	prednisolone sodium phosphate	sulfacetamide sodium
duetact	glimepiride	pioglitazone hydrochloride
nadolol and bendroflumethazide	bendroflumethiazide	nadolol
naproxen sodium and pseudoephedrine hydrochloride	naproxen sodium	pseudoephedrine hydrochloride
zylet	loteprednol etabonate	tobramycin
diovan hct	hydrochlorothiazide	valsartan
prinzide	hydrochlorothiazide	lisinopril
portia-28	ethinyl estradiol	levonorgestrel
synercid	dalfopristin	quinupristin
chlordiazepoxide and amitriptyline hydrochloride	amitriptyline hydrochloride	chlordiazepoxide
combunox	ibuprofen	oxycodone hydrochloride
augmentin '500'	amoxicillin	clavulanate potassium
tekamlo	aliskiren hemifumarate	amlodipine besylate
ifosfamide/mesna kit	ifosfamide	mesna
epiduo	adapalene	benzoyl peroxide
ampicillin and sulbactam	ampicillin	sulbactam
bupivacaine hydrochloride and epinephrine	bupivacaine hydrochloride	epinephrine bitartrate
zegerid otc	omeprazole	sodium bicarbonate
symbyax	fluoxetine hydrochloride	olanzapine
lidocaine and tetracaine	lidocaine	tetracaine
clarinex-d 12 hour	desloratadine	pseudoephedrine sulfate
hexabrix	ioxaglate meglumine	ioxaglate sodium
benicar hct	hydrochlorothiazide	olmesartan medoxomil
teveten hct	eprosartan mesylate	hydrochlorothiazide
cafergot	caffeine	ergotamine tartrate
colgate total	sodium fluoride	triclosan
duodote	atropine	pralidoxime chloride
kaletra	lopinavir	ritonavir
potassium chloride 0.15% in sodium chloride 0.45% in plastic container	potassium chloride	sodium chloride
primaxin	cilastatin sodium	imipenem
kombiglyze xr	metformin hydrochloride	saxagliptin
hydra-zide	hydralazine hydrochloride	hydrochlorothiazide
embeda	morphine sulfate	naltrexone hydrochloride
natazia	dienogest	estradiol valerate
estradiol and norethindrone acetate	estradiol	norethindrone acetate
advil congestion relief	ibuprofen	phenylephrine hydrochloride
roxicet	acetaminophen	oxycodone hydrochloride
unasyn	ampicillin sodium	sulbactam sodium
yasmin	drospirenone	ethinyl estradiol
paremyd	hydroxyamphetamine hydrobromide	tropicamide
timentin	clavulanate potassium	ticarcillin disodium
valturna	aliskiren hemifumarate	valsartan
zosyn in plastic container	piperacillin sodium	tazobactam sodium
bidil	hydralazine hydrochloride	isosorbide dinitrate
promethazine with codeine	codeine phosphate	promethazine hydrochloride
loestrin 21 1/20	ethinyl estradiol	norethindrone acetate
caduet	amlodipine besylate	atorvastatin calcium
combigan	brimonidine tartrate	timolol maleate
quinaretic	hydrochlorothiazide	quinapril hydrochloride
glipizide and metformin hydrochloride	glipizide	metformin hydrochloride
hyzaar	hydrochlorothiazide	losartan potassium
prometh w/ dextromethorphan	dextromethorphan hydrobromide	promethazine hydrochloride
drixoral	dexbrompheniramine maleate	pseudoephedrine sulfate
norinyl 1+50 28-day	mestranol	norethindrone
percodan	aspirin	oxycodone hydrochloride
acetasol hc	acetic acid, glacial	hydrocortisone
cipro hc	ciprofloxacin hydrochloride	hydrocortisone
twynsta	amlodipine besylate	telmisartan
md-gastroview	diatrizoate meglumine	diatrizoate sodium
ortho evra	ethinyl estradiol	norelgestromin
glucovance	glyburide	metformin hydrochloride
acetic acid 2% in aqueous aluminum acetate	acetic acid, glacial	aluminum acetate
nuvaring	ethinyl estradiol	etonogestrel
tenoretic 50	atenolol	chlorthalidone
clorpres	chlorthalidone	clonidine hydrochloride
combivir	lamivudine	zidovudine
claritin-d 24 hour	loratadine	pseudoephedrine sulfate
perphenazine and amitriptyline hydrochloride	amitriptyline hydrochloride	perphenazine
proctofoam hc	hydrocortisone acetate	pramoxine hydrochloride
benzaclin	benzoyl peroxide	clindamycin phosphate
simcor	niacin	simvastatin
rifamate	isoniazid	rifampin
xylocaine w/ epinephrine	epinephrine	lidocaine hydrochloride
motofen	atropine sulfate	difenoxin hydrochloride
tylenol w/ codeine no. 4	acetaminophen	codeine phosphate
symbicort	budesonide	formoterol fumarate dihydrate
cipro xr	ciprofloxacin	ciprofloxacin hydrochloride
bacitracin zinc and polymyxin b sulfate	bacitracin zinc	polymyxin b sulfate
advair hfa	fluticasone propionate	salmeterol xinafoate
piperacillin and tazobactam	piperacillin	tazobactam
ortho-cept	desogestrel	ethinyl estradiol
avalide	hydrochlorothiazide	irbesartan
avagard	alcohol	chlorhexidine gluconate
terramycin w/ polymyxin b sulfate	oxytetracycline hydrochloride	polymyxin b sulfate
janumet	metformin hydrochloride	sitagliptin phosphate
femcon fe	ethinyl estradiol	norethindrone
ziac	bisoprolol fumarate	hydrochlorothiazide
uniretic	hydrochlorothiazide	moexipril hydrochloride
blephamide	prednisolone acetate	sulfacetamide sodium
truvada	emtricitabine	tenofovir disoproxil fumarate
climara pro	estradiol	levonorgestrel
cosopt	dorzolamide hydrochloride	timolol maleate
trimethoprim sulfate and polymyxin b sulfate	polymyxin b sulfate	trimethoprim sulfate
tri-previfem	ethinyl estradiol	norgestimate
acyclovir and hydrocortisone	acyclovir	hydrocortisone
angeliq	drospirenone	estradiol
methyldopa and hydrochlorothiazide	hydrochlorothiazide	methyldopa
prandimet	metformin hydrochloride	repaglinide
triamterene and hydrochlorothiazide	hydrochlorothiazide	triamterene
mucinex dm	dextromethorphan hydrobromide	guaifenesin
avandaryl	glimepiride	rosiglitazone maleate
cyclomydril	cyclopentolate hydrochloride	phenylephrine hydrochloride
advil pm	diphenhydramine hydrochloride	ibuprofen
loperamide hydrochloride and simethicone	loperamide hydrochloride	simethicone
inderide-40/25	hydrochlorothiazide	propranolol hydrochloride
vimovo	esomeprazole magnesium	naproxen
solage	mequinol	tretinoin
ziana	clindamycin phosphate	tretinoin
pentazocine and naloxone hydrochlorides	naloxone hydrochloride	pentazocine hydrochloride
sulfamethoprim	sulfamethoxazole	trimethoprim
fexofenadine hydrochloride and pseudoephedrine hydrochloride	fexofenadine hydrochloride	pseudoephedrine hydrochloride
isocaine hydrochloride w/ levonordefrin	levonordefrin	mepivacaine hydrochloride
thyrolar-0.25	liotrix (t4	t3)
tekturna hct	aliskiren hemifumarate	hydrochlorothiazide
sinemet cr	carbidopa	levodopa
azor	amlodipine besylate	olmesartan medoxomil
trandolapril and verapamil hydrochloride	trandolapril	verapamil hydrochloride
aspirin and dipyridamole	aspirin	dipyridamole
dulera	formoterol fumarate	mometasone furoate
lidocaine and prilocaine	lidocaine	prilocaine
avandamet	metformin hydrochloride	rosiglitazone maleate
propoxyphene hydrochloride and acetaminophen	acetaminophen	propoxyphene hydrochloride
spironolactone and hydrochlorothiazide	hydrochlorothiazide	spironolactone
acetaminophen and pentazocine hydrochloride	acetaminophen	pentazocine hydrochloride
exforge	amlodipine besylate	valsartan
prometh vc plain	phenylephrine hydrochloride	promethazine hydrochloride
sinografin	diatrizoate meglumine	iodipamide meglumine
celestone soluspan	betamethasone acetate	betamethasone sodium phosphate
cetirizine hydrochloride and pseudoephedrine hydrochloride	cetirizine hydrochloride	pseudoephedrine hydrochloride
sorbitol-mannitol in plastic container	mannitol	sorbitol
ibuprohm cold and sinus	ibuprofen	pseudoephedrine hydrochloride
coartem	artemether	lumefantrine
nitrofurantoin (monohydrate/macrocrystals)	nitrofurantoin	nitrofurantoin, macrocrystalline
lotrisone	betamethasone dipropionate	clotrimazole
soma compound	aspirin	carisoprodol
prefest	estradiol	norgestimate
chloraprep single swabstick	chlorhexidine gluconate	isopropyl alcohol
amlodipine besylate and benazepril hydrochloride	amlodipine besylate	benazepril hydrochloride
lonox	atropine sulfate	diphenoxylate hydrochloride
arthrotec	diclofenac sodium	misoprostol
alcohol 10% and dextrose 5%	alcohol	dextrose
actoplus met	metformin hydrochloride	pioglitazone hydrochloride
suboxone	buprenorphine	naloxone
ultracet	acetaminophen	tramadol hydrochloride
ciprodex	ciprofloxacin	dexamethasone
epzicom	abacavir sulfate	lamivudine
vytorin	ezetimibe	simvastatin
chlor-trimeton	chlorpheniramine maleate	pseudoephedrine sulfate
methocarbamol and aspirin	aspirin	methocarbamol
idkit:hp	citric acid	urea c-13
amiloride hydrochloride and hydrochlorothiazide	amiloride hydrochloride	hydrochlorothiazide
rid mousse	piperonyl butoxide	pyrethrins
neosporin g.u. irrigant	neomycin sulfate	polymyxin b sulfate
erythromycin ethylsuccinate and sulfisoxazole acetyl	erythromycin ethylsuccinate	sulfisoxazole acetyl
benazepril hydrochloride and hydrochlorothiazide	benazepril hydrochloride	hydrochlorothiazide
fosamax plus d	alendronate sodium	cholecalciferol
mucinex d	guaifenesin	pseudoephedrine hydrochloride
enlon-plus	atropine sulfate	edrophonium chloride
treximet	naproxen sodium	sumatriptan succinate
tobramycin and dexamethasone	dexamethasone	tobramycin
semprex-d	acrivastine	pseudoephedrine hydrochloride
ibuprofen and diphenhydramine citrate	diphenhydramine citrate	ibuprofen
advicor	lovastatin	niacin
naphcon-a	naphazoline hydrochloride	pheniramine maleate
ammonul	sodium benzoate	sodium phenylacetate
enalapril maleate and hydrochlorothiazide	enalapril maleate	hydrochlorothiazide
fosinopril sodium and hydrochlorothiazide	fosinopril	hydrochlorothiazide
mykacet	nystatin	triamcinolone acetonide
darvocet a500	acetaminophen	propoxyphene napsylate
