# Supplementary material for: Prediction of Drug Combinations by Integrating Molecular and Pharmacological Data
Source: PLoS Comput Biol. 2011 Dec 29;7(12):e1002323. doi: 10.1371/journal.pcbi.1002323 (PMC3248384; doi:10.1371/journal.pcbi.1002323)
Supplement: Table S3 — Therapeutic effect (ATC code) pairs with corresponding scores based on all known drug combinations. (XLSX) [file pcbi.1002323.s006.xlsx]

## Sheet: full_atc_snr.tsv
ATC pair	Score
H02A_J01M	1
D07X_J01M	1
S01C_J01M	1
S02B_J01M	1
L02A_G02B	1
G03C_G02B	1
N04A_C01E	1
R01B_C01E	0.666667
A07E_J01M	0.666667
G03C_G03A	0.666667
L02A_G03A	0.666667
B05X_V06D	0.666667
N06A_N05A	0.5
C09C_C03A	0.5
M03B_B01A	0.5
N04A_G02C	0.5
S01B_J01M	0.5
C03A_C03D	0.5
D07A_J01M	0.5
G03D_L02A	0.5
G03D_G03C	0.5
C10A_C04A	0.4
C03A_C09A	0.388889
H02A_S02A	0.375
D07X_S02A	0.375
S01C_S02A	0.375
S02B_S02A	0.375
N04A_M02A	0.333333
A07D_A03B	0.333333
D07X_S03A	0.333333
N01B_B02B	0.333333
N04A_M01A	0.333333
M03B_N02B	0.333333
R01B_G02C	0.333333
S02B_S03A	0.333333
H02A_S03A	0.333333
S01C_S03A	0.333333
C07A_C03A	0.3
D04A_C01E	0.285714
C05A_J01M	0.285714
S01F_C01E	0.285714
B05C_A12B	0.285714
A07E_S02A	0.25
S01B_J01G	0.25
R06A_R01B	0.242424
R01B_M01A	0.222222
A01A_J01M	0.222222
R01B_M02A	0.222222
A02B_M01A	0.222222
A02B_M02A	0.222222
A07E_S03A	0.222222
B05X_V04C	0.222222
R06A_R03C	0.212121
N02A_N02B	0.2
C10A_C10A	0.2
S01C_S01A	0.2
D08A_D08A	0.2
R01A_C01E	0.2
H02A_S01A	0.2
D07X_S01A	0.2
S03B_S01A	0.2
S02B_S01A	0.2
A10B_A10B	0.194444
D07A_S02A	0.1875
S01B_S02A	0.1875
R06A_C01E	0.181818
N01B_S02D	0.181818
D08A_D09A	0.181818
S01B_S03A	0.166667
D08A_S03A	0.166667
N01B_C01C	0.166667
D07A_S03A	0.166667
B05C_B05X	0.15
D04A_C01C	0.142857
S01F_G02C	0.142857
D04A_G02C	0.142857
B05C_D01A	0.142857
N01B_S01H	0.133333
A07E_S01A	0.133333
D08A_R02A	0.125
R03B_R03A	0.125
D08A_S02A	0.125
S01B_S01A	0.125
N01B_C01B	0.117647
B05C_V04C	0.111111
A01A_M03B	0.111111
B05C_D08A	0.107143
C05A_S02A	0.107143
J05A_J05A	0.107143
R06A_S01F	0.103896
D07A_S01A	0.1
R01A_G02C	0.1
C05A_S03A	0.0952381
D04A_M02A	0.0952381
A07D_S01F	0.0952381
N01B_N01B	0.0952381
D04A_M01A	0.0952381
S01F_M01A	0.0952381
D10A_D10A	0.0952381
A07D_V03A	0.0952381
S01F_M02A	0.0952381
R06A_G02C	0.0909091
R06A_S01G	0.0909091
N01B_R02A	0.0869565
A01A_S02A	0.0857143
R03A_N01B	0.0833333
J01C_J01C	0.0833333
S01E_N01B	0.0833333
A01A_D08A	0.0833333
R06A_R01A	0.0818182
A01A_S03A	0.0769231
A01A_N01B	0.0740741
A01A_S01H	0.0740741
B05C_B05C	0.0714286
R01A_M01A	0.0666667
R01A_M02A	0.0666667
R06A_M02A	0.0606061
R06A_M01A	0.0606061
N02A_V03A	0.0571429
C05A_S01A	0.0571429
C05A_N01B	0.0512821
D04A_N01B	0.0512821
S01A_D08A	0.05
D10A_S01A	0.05
R01A_R03A	0.05
R03B_S01A	0.05
A01A_S01A	0.0449438
V03A_B05C	0.0408163
R01A_N01B	0.0333333
A01A_C05A	0.0333333
A01A_D04A	0.031746
R01A_D04A	0.0285714
R01A_S01A	0.02
