# Supplementary material for: Prediction of Drug Combinations by Integrating Molecular and Pharmacological Data
Source: PLoS Comput Biol. 2011 Dec 29;7(12):e1002323. doi: 10.1371/journal.pcbi.1002323 (PMC3248384; doi:10.1371/journal.pcbi.1002323)
Supplement: Table S4 — Disease (MeSH code) pairs with corresponding scores based on all known drug combinations. (XLSX) [file pcbi.1002323.s007.xlsx]

## Sheet: table_s5.txt
Disease pair (MeSH code)	Score
D001943_D004715	1
D001943_D014594	1
D001943_D014592	1
D011507_D014115	1
D001943_D007889	1
D006929_D014115	1
D003928_D014115	1
D001943_D000568	1
D007006_D000568	0.666667
D007006_D007889	0.666667
D007006_D014594	0.666667
D007006_D004715	0.666667
D007006_D014592	0.666667
D006973_D014115	0.62069
D006333_D014115	0.555556
D009157_D003085	0.5
D001247_D009120	0.5
D009157_D055496	0.5
D009157_D009120	0.5
D009157_D001750	0.5
D001247_D055496	0.5
D001247_D001750	0.5
D001247_D003085	0.5
D009625_D014592	0.4
D002277_D014594	0.4
D002277_D007889	0.4
D002277_D000568	0.4
D009625_D007889	0.4
D009625_D004715	0.4
D002277_D004715	0.4
D009625_D000568	0.4
D002277_D014592	0.4
D009625_D014594	0.4
D043183_D009157	0.333333
D008103_D011507	0.333333
D043183_D001247	0.333333
D009157_D003556	0.333333
D001247_D003556	0.333333
D006470_D001943	0.333333
D001247_D005767	0.333333
D008103_D006929	0.333333
D008103_D003928	0.333333
D009157_D005767	0.333333
D003967_D003448	0.285714
D009369_D014592	0.285714
D009369_D004715	0.285714
D003967_D003071	0.285714
D003967_D056844	0.285714
D009369_D007889	0.285714
D003967_D006945	0.285714
D009203_D014115	0.285714
D009369_D014594	0.285714
D003967_D002921	0.285714
D009369_D000568	0.285714
D003967_D014202	0.285714
D003967_D012798	0.285714
D005355_D003928	0.25
D005355_D006929	0.25
D005355_D011507	0.25
D003092_D001247	0.25
D003092_D009157	0.25
D007238_D014115	0.25
D006973_D008103	0.238095
D006470_D007006	0.222222
D003924_D014115	0.222222
D008103_D006333	0.208333
D001247_D003560	0.2
D009035_D003928	0.2
D009128_D001247	0.2
D000152_D016585	0.2
D009035_D011507	0.2
D000152_D014627	0.2
D014552_D014552	0.2
D010437_D001247	0.2
D010437_D009157	0.2
D009157_D003560	0.2
D012213_D014552	0.2
D009035_D006929	0.2
D013577_D014115	0.2
D014836_D014836	0.2
D009128_D009157	0.2
D006973_D005355	0.181818
D005355_D006333	0.166667
D007249_D012608	0.166667
D000787_D008103	0.166667
D012871_D002177	0.166667
D014836_D005547	0.153846
D014836_D003231	0.153846
D003920_D014115	0.153846
D009369_D001943	0.153846
D006470_D009369	0.142857
D003967_D055496	0.142857
D013398_D014115	0.142857
D003967_D001750	0.142857
D003967_D003085	0.142857
D001733_D001733	0.142857
D003967_D009120	0.142857
D006967_D004412	0.142857
D001424_D014552	0.133333
D002277_D006470	0.133333
D010437_D011041	0.133333
D009625_D006470	0.133333
D000787_D005355	0.125
D006333_D003928	0.125
D006973_D009035	0.124138
D006943_D003924	0.117647
D006333_D011507	0.117647
D011014_D001424	0.117647
D000386_D014594	0.111111
D000386_D014592	0.111111
D004487_D003928	0.111111
D000386_D000568	0.111111
D006333_D013617	0.111111
D006333_D013610	0.111111
D004487_D011507	0.111111
D006333_D006929	0.111111
D004487_D006929	0.111111
D000386_D007889	0.111111
D006333_D006333	0.111111
D001247_D013035	0.111111
D000152_D000152	0.111111
D000386_D014115	0.111111
D009035_D006333	0.111111
D006333_D017180	0.111111
D006333_D001282	0.111111
D000386_D004715	0.111111
D009157_D013035	0.111111
D010146_D018771	0.105263
D010146_D000789	0.105263
D010146_D003643	0.105263
D011014_D014552	0.103448
D013577_D001247	0.1
D013577_D009157	0.1
D009369_D007006	0.1
D014836_D014552	0.1
D012213_D013180	0.1
D006973_D006333	0.0977778
D002056_D014836	0.0952381
D011014_D014836	0.0952381
D005767_D003967	0.0952381
D014836_D007249	0.0952381
D009203_D008103	0.0952381
D043183_D003967	0.0952381
D003967_D003556	0.0952381
D011014_D011014	0.0952381
D003967_D011041	0.0952381
D020323_D014115	0.091954
D014456_D009157	0.0909091
D014456_D001247	0.0909091
D003924_D003924	0.0888889
D001733_D014552	0.0882353
D007060_D014115	0.0869565
D003093_D007239	0.0869565
D011014_D003231	0.0869565
D011014_D005547	0.0869565
D011350_D007239	0.0869565
D010437_D003967	0.0857143
D012871_D014836	0.0833333
D007238_D008103	0.0833333
D012220_D009157	0.0833333
D012220_D001247	0.0833333
D006943_D003920	0.08
D010146_D005334	0.08
D006973_D004487	0.0784314
D003924_D003922	0.0769231
D006333_D001281	0.0740741
D010146_D006261	0.0740741
D004194_D014592	0.0740741
D004194_D014594	0.0740741
D004194_D007889	0.0740741
D004194_D004715	0.0740741
D001733_D014836	0.0740741
D004194_D000568	0.0740741
D003924_D008103	0.0740741
D009369_D009369	0.0714286
D003092_D003967	0.0714286
D003967_D005334	0.0714286
D020734_D003967	0.0714286
D009203_D005355	0.0714286
D001733_D004532	0.0714286
D010842_D014627	0.0689655
D010842_D016585	0.0689655
D013180_D014552	0.0681818
D012871_D014552	0.0666667
D010842_D002177	0.0666667
D001424_D013180	0.0666667
D010842_D007642	0.0666667
D010842_D012393	0.0666667
D010842_D007057	0.0666667
D010842_D003233	0.0666667
D010842_D011565	0.0666667
D013577_D008103	0.0666667
D010842_D007500	0.0666667
D004487_D006333	0.0666667
D010842_D006562	0.0666667
D003920_D003920	0.0659341
D011349_D007239	0.0652174
D014141_D000152	0.0645161
D002277_D009369	0.0625
D009625_D009369	0.0625
D007238_D005355	0.0625
D006973_D006973	0.062069
D014836_D004487	0.0606061
D014456_D011041	0.0606061
D001171_D006967	0.0588235
D009035_D009203	0.0571429
D012871_D011014	0.0571429
D011014_D007249	0.0571429
D006967_D006040	0.0571429
D011014_D002056	0.0571429
D009128_D003967	0.0571429
D003967_D003560	0.0571429
D003924_D003920	0.0561798
D004487_D000787	0.0555556
D003924_D005355	0.0555556
D000787_D006333	0.0555556
D003920_D003922	0.0555556
D014836_D014947	0.0540541
D010146_D007022	0.0526316
D003920_D008103	0.0512821
D012871_D001249	0.0512821
D010842_D005547	0.05
D010842_D003231	0.05
D009035_D007238	0.05
D013577_D005355	0.05
D010842_D014836	0.05
D014836_D013180	0.05
D013398_D014552	0.0490196
D012871_D001986	0.0487805
D001733_D002056	0.0487805
D001733_D011014	0.0487805
D013398_D001437	0.0487805
D013398_D008103	0.047619
D006967_D010003	0.047619
D012871_D001733	0.047619
D007239_D014552	0.047619
D006973_D003928	0.047619
D006967_D012816	0.047619
D010842_D000152	0.0454545
D012213_D007239	0.0444444
D010842_D000786	0.0444444
D010842_D007634	0.0444444
D009035_D003924	0.0444444
D004487_D004487	0.0444444
D010842_D014606	0.0444444
D010842_D014605	0.0444444
D001733_D013180	0.0434783
D010146_D012769	0.0421053
D010842_D007938	0.0416667
D001249_D001733	0.0416667
D006967_D001172	0.0416667
D006967_D001733	0.0416667
D007938_D013180	0.04
D013577_D009035	0.04
D014456_D003967	0.038961
D003920_D005355	0.0384615
D013398_D009035	0.0380952
D012871_D013035	0.0377358
D011014_D004487	0.0377358
D000386_D006470	0.037037
D004194_D011041	0.037037
D004194_D016585	0.037037
D009679_D001247	0.037037
D009679_D002177	0.037037
D000386_D008103	0.037037
D004194_D014627	0.037037
D000386_D004630	0.037037
D009679_D009157	0.037037
D001168_D001168	0.0363636
D014947_D014947	0.0363636
D013180_D013180	0.0363636
D012220_D001986	0.0361446
D001733_D007238	0.0357143
D013398_D005355	0.0357143
D013398_D014836	0.0357143
D006973_D017180	0.0350877
D006973_D020521	0.0350877
D011014_D014947	0.0350877
D006973_D013610	0.0350877
D006973_D001282	0.0350877
D000707_D010146	0.0350877
D006973_D011507	0.0350877
D008180_D010146	0.0350877
D006973_D013617	0.0350877
D006973_D000419	0.0350877
D020323_D008103	0.0348837
D013398_D001733	0.0347222
D009128_D006973	0.0344828
D010842_D002056	0.0344828
D006973_D006929	0.0344828
D011014_D013180	0.0338983
D010842_D013492	0.0338983
D009203_D006333	0.0333333
D010842_D010842	0.0333333
D012871_D013180	0.0333333
D013577_D006333	0.0333333
D010842_D007249	0.0333333
D010842_D003872	0.0333333
D007060_D008103	0.0321637
D013398_D008581	0.031746
D004487_D009203	0.031746
D006255_D001986	0.031746
D006255_D003967	0.031746
D013398_D010290	0.031746
D013398_D001424	0.031746
D013035_D003967	0.031746
D010146_D010146	0.0315789
D009035_D003920	0.0307692
D001424_D007239	0.030303
D006967_D010146	0.0300752
D012220_D013035	0.0294118
D010842_D009369	0.0294118
D008581_D007239	0.0294118
D006967_D001168	0.0289855
D007238_D006333	0.0289855
D012871_D007239	0.0289855
D010842_D001733	0.0285714
D013577_D003967	0.0285714
D020323_D009035	0.0282353
D000386_D005355	0.0277778
D004487_D007238	0.0277778
D010842_D009035	0.027027
D013167_D010146	0.0266667
D013166_D010146	0.0266667
D020323_D005355	0.0263158
D010842_D007239	0.0263158
D010146_D000787	0.0263158
D004890_D010146	0.0263158
D013492_D010146	0.0263158
D003924_D006333	0.025641
D007239_D007239	0.0253623
D013577_D007238	0.0253165
D006255_D013035	0.025
D013180_D000152	0.025
D007060_D009035	0.0247788
D004487_D003924	0.0246914
D004194_D006470	0.0246914
D012220_D001249	0.0246914
D007060_D005355	0.0242291
D000386_D001733	0.024
D013398_D011014	0.024
D012220_D003967	0.0238095
D007239_D013180	0.0232558
D014836_D007239	0.0232558
D006973_D001281	0.0232558
D020323_D004715	0.0229885
D012871_D010842	0.0229885
D020323_D007410	0.0229885
D020323_D001929	0.0229885
D020323_D012640	0.0229885
D020323_D006946	0.0229885
D020323_D003093	0.0229885
D020323_D003095	0.0229885
D020323_D011350	0.0229885
D020323_D000568	0.0229885
D020323_D006013	0.0229885
D020323_D006402	0.0229885
D020323_D014235	0.0229885
D020323_D007331	0.0229885
D020323_D006327	0.0229885
D020323_D007889	0.0229885
D020323_D007662	0.0229885
D020323_D000308	0.0229885
D020323_D014594	0.0229885
D020323_D014592	0.0229885
D000386_D009035	0.0229885
D020323_D007003	0.0229885
D007239_D007249	0.0227273
D011014_D007239	0.0227273
D003231_D007239	0.0224719
D007239_D005547	0.0224719
D013180_D003924	0.0224719
D010842_D011014	0.0224719
D007239_D000152	0.0224719
D013577_D004487	0.0222222
D010842_D004487	0.0222222
D013398_D013180	0.021978
D001171_D010146	0.0217391
D003092_D007239	0.0217391
D013398_D004487	0.021164
D006973_D009203	0.0203046
D010842_D014947	0.0201342
D010842_D013180	0.02
D013398_D007239	0.0197802
D001733_D007239	0.0193548
D010842_D006967	0.0190476
D010842_D001249	0.0190476
D013398_D007938	0.0190476
D020323_D004487	0.0187416
D009679_D014836	0.0186916
D004194_D020734	0.0186916
D004194_D014836	0.0185185
D004194_D005334	0.0185185
D004194_D006252	0.0185185
D010146_D010003	0.018018
D013398_D000152	0.0178571
D006973_D007238	0.0176991
D007249_D010146	0.0175439
D020323_D014836	0.0175439
D003920_D006333	0.0175439
D007938_D007239	0.0175439
D007060_D003093	0.0173913
D007060_D006327	0.0173913
D007060_D012640	0.0173913
D007060_D011350	0.0173913
D020323_D011349	0.017341
D020323_D014627	0.017341
D020323_D011127	0.017341
D020323_D016585	0.017341
D020323_D009298	0.017341
D013398_D013398	0.017316
D006973_D000787	0.0172414
D009679_D013035	0.0171674
D004487_D003920	0.017094
D001168_D010146	0.0166667
D000386_D009369	0.0166667
D009679_D001986	0.016129
D013398_D006333	0.0159574
D012871_D013398	0.015873
D000386_D003967	0.015873
D009679_D009369	0.015873
D013398_D003128	0.015873
D013577_D003920	0.015748
D020323_D000786	0.0155039
D006973_D003924	0.0155039
D020323_D014605	0.0155039
D020323_D014606	0.0155039
D013180_D003920	0.0155039
D020323_D003928	0.0155039
D020323_D006323	0.0153846
D001172_D010146	0.0153846
D010146_D009203	0.0153846
D010437_D009679	0.0151515
D010437_D004194	0.0151515
D009128_D004194	0.0149254
D009679_D009035	0.0149254
D006255_D010842	0.0148148
D002056_D007239	0.0148148
D009679_D014552	0.0148148
D013577_D006973	0.0140845
D007060_D004487	0.014014
D020323_D012871	0.0138067
D020323_D001733	0.0136054
D013398_D009369	0.0136054
D010146_D007238	0.0134228
D020323_D006333	0.013245
D007060_D011349	0.0131004
D007060_D014627	0.0131004
D007060_D016585	0.0131004
D007060_D006333	0.0129096
D000386_D006333	0.0125786
D006967_D007239	0.0125
D012220_D004194	0.0124611
D012871_D004194	0.0124224
D009679_D011014	0.0124224
D004194_D007249	0.0124224
D004194_D011014	0.0124224
D006255_D004194	0.0123967
D000386_D004487	0.0123457
D014456_D007239	0.0119048
D013577_D000386	0.0117647
D007060_D000707	0.0116959
D007060_D006323	0.0116959
D020323_D004532	0.0116959
D020323_D005547	0.0116959
D020323_D003231	0.0116959
D020323_D003872	0.0116959
D009679_D004194	0.0116959
D020323_D006967	0.0116861
D020323_D000707	0.0116279
D020323_D005767	0.0116279
D020323_D003876	0.0116279
D007060_D004630	0.0115942
D020323_D012769	0.0115741
D020323_D011565	0.0115607
D020323_D004485	0.0115607
D020323_D003882	0.0115607
D020323_D017285	0.0115607
D020323_D015817	0.0115607
D020323_D004342	0.0115607
D020323_D015818	0.0115607
D020323_D007500	0.0115607
D020323_D015535	0.0115607
D020323_D007642	0.0115607
D020323_D012509	0.0115607
D020323_D012507	0.0115607
D020323_D003233	0.0115607
D020323_D014397	0.0115607
D020323_D014390	0.0115607
D020323_D003877	0.0115607
D020323_D012713	0.0115607
D020323_D012393	0.0115607
D020323_D006929	0.0115607
D020323_D010195	0.0115607
D020323_D011507	0.0115607
D020323_D008223	0.0115607
D020323_D012213	0.0115607
D020323_D009220	0.0115607
D020323_D011657	0.0115607
D020323_D007057	0.0115607
D020323_D051437	0.0115607
D020323_D004630	0.0115385
D020323_D008581	0.0115385
D020323_D008180	0.0115385
D013577_D004194	0.0115385
D020323_D001424	0.0115385
D020323_D006562	0.0115385
D020323_D013492	0.0115274
D020323_D014552	0.0115207
D020323_D003327	0.0114943
D020323_D002177	0.0114943
D020323_D020521	0.0114943
D020323_D001247	0.0114943
D020323_D050171	0.0114943
D020323_D009157	0.0114943
D020323_D007251	0.0114943
D020323_D006470	0.0114943
D020323_D010290	0.0114943
D020323_D007022	0.0114943
D020323_D006331	0.0114943
D013398_D003920	0.011236
D012220_D010842	0.0111111
D000386_D013180	0.0111111
D007060_D005334	0.0110132
D009679_D001249	0.010929
D004194_D009369	0.0107527
D013398_D003924	0.0107527
D006973_D003920	0.0106952
D009679_D003967	0.0106383
D004194_D001733	0.0106383
D009679_D001733	0.010582
D020323_D006973	0.010582
D007060_D014552	0.0105448
D007060_D009128	0.0104895
D007060_D012871	0.0103704
D007060_D006967	0.0102041
D020323_D001249	0.0102041
D020323_D009369	0.010101
D020323_D002056	0.00986193
D007239_D004487	0.00980392
D010842_D013398	0.00970874
D020323_D011014	0.00968992
D020323_D007249	0.00968992
D020323_D020323	0.00966562
D013398_D014947	0.00952381
D020323_D007938	0.00941176
D020323_D009128	0.00941176
D004194_D000152	0.00938967
D004194_D007238	0.00938967
D020323_D001171	0.00925926
D007060_D010842	0.00910747
D007239_D014947	0.00909091
D020323_D010842	0.00896496
D007060_D001733	0.00892857
D007060_D001171	0.00884956
D007060_D007938	0.00884956
D007060_D003872	0.00881057
D007060_D014141	0.00881057
D007060_D014836	0.00881057
D007060_D004532	0.00881057
D007060_D012769	0.00878735
D020323_D006252	0.00877193
D007060_D003876	0.00877193
D004194_D013035	0.00877193
D020323_D003092	0.00877193
D007060_D003922	0.00877193
D007060_D008180	0.00877193
D014456_D013398	0.00877193
D007060_D008581	0.00877193
D007060_D000562	0.00877193
D020323_D013981	0.00877193
D007060_D003092	0.00875274
D007060_D013492	0.00875274
D020323_D007238	0.00874636
D007060_D012608	0.00873362
D007060_D011127	0.00873362
D007060_D003681	0.00873362
D007060_D006929	0.00873362
D007060_D003877	0.00873362
D007060_D009298	0.00873362
D007060_D009041	0.00873362
D007060_D051437	0.00873362
D007060_D014785	0.00873362
D007060_D003882	0.00873362
D007060_D004485	0.00873362
D007060_D013587	0.00873362
D007060_D013617	0.00873362
D007060_D013610	0.00873362
D007060_D004412	0.00873362
D007060_D012713	0.00873362
D007060_D009220	0.00873362
D007060_D015535	0.00873362
D007060_D017180	0.00873362
D007060_D001282	0.00873362
D007060_D007642	0.00873362
D007060_D013276	0.00873362
D007060_D001519	0.00873362
D007060_D011657	0.00873362
D007060_D011889	0.00873362
D007060_D012890	0.00873362
D007060_D007676	0.00873362
D007060_D007251	0.00873362
D007060_D011565	0.00873362
D007060_D012509	0.00873362
D007060_D012213	0.00873362
D007060_D010149	0.00873362
D007060_D007022	0.00873362
D007060_D017285	0.00873362
D007060_D014390	0.00873362
D007060_D014397	0.00873362
D007060_D002177	0.00873362
D007060_D006943	0.00873362
D007060_D001762	0.00873362
D007060_D004342	0.00873362
D007060_D008223	0.00873362
D007060_D007057	0.00873362
D007060_D001437	0.00873362
D007060_D012507	0.00873362
D007060_D006261	0.00872093
D007060_D003556	0.00872093
D007060_D005767	0.00872093
D007060_D001424	0.00872093
D007060_D010290	0.00872093
D007060_D003928	0.00872093
D007060_D009120	0.00869565
D007060_D011507	0.00869565
D020323_D015210	0.00869565
D007060_D001943	0.00869565
D007060_D003085	0.00869565
D007060_D055496	0.00869565
D007060_D001750	0.00869565
D007060_D009437	0.00869565
D020323_D004890	0.00869565
D007060_D010195	0.00869565
D007060_D004941	0.00869565
D020323_D014376	0.00869565
D020323_D013167	0.00864553
D020323_D013166	0.00864553
D020323_D000787	0.00862069
D020323_D001986	0.00841751
D020323_D009203	0.00829187
D007060_D007060	0.00824588
D009679_D006333	0.00823045
D007060_D014456	0.00819672
D020323_D013180	0.00818713
D007060_D013398	0.00816327
D007060_D020323	0.00810622
D007060_D013180	0.00807899
D009679_D007239	0.00806452
D020323_D013035	0.00794702
D004194_D004194	0.00793651
D007060_D007238	0.00784753
D000386_D010842	0.00784314
D007060_D006973	0.00777605
D007060_D000386	0.00775595
D020323_D003556	0.00775194
D020323_D011041	0.00775194
D000386_D006973	0.00775194
D020323_D009404	0.00775194
D020323_D006965	0.00775194
D020323_D007634	0.00775194
D004194_D014947	0.00769231
D020323_D006949	0.00769231
D020323_D009205	0.00769231
D020323_D013398	0.00768776
D020323_D001288	0.00766284
D007060_D001172	0.00765306
D007060_D009203	0.00765306
D007060_D001249	0.00765306
D009679_D010842	0.00759494
D020323_D009679	0.0075543
D007060_D009369	0.00754717
D010842_D004194	0.00746269
D009679_D013180	0.00740741
D004194_D013180	0.00740741
D007060_D010003	0.00740741
D007060_D011014	0.00735294
D020323_D000152	0.00734214
D020323_D007239	0.00723514
D014456_D009679	0.0070922
D013398_D004194	0.0070922
D007060_D006040	0.00707965
D007060_D010146	0.00707881
D007060_D002277	0.00702988
D007060_D009625	0.00702988
D007060_D010437	0.00702988
D007060_D003924	0.00695134
D020323_D004194	0.00694766
D020323_D006073	0.00694444
D007060_D003920	0.00694444
D007060_D013035	0.00690335
D014456_D004194	0.00687285
D020323_D000386	0.00677966
D007060_D000152	0.00667408
D000386_D004194	0.00666667
D007060_D004194	0.00666199
D007060_D013166	0.00660793
D007060_D013167	0.00660793
D007060_D004890	0.00660793
D007060_D020734	0.00660793
D007060_D014376	0.00660793
D007060_D001145	0.00660793
D020323_D001172	0.00660066
D020323_D003967	0.00660066
D007060_D013981	0.00656455
D007060_D000787	0.00653595
D007060_D007239	0.00646726
D020323_D003924	0.00643501
D007060_D009679	0.00641711
D007060_D001986	0.00632911
D007060_D003967	0.00632911
D007060_D013577	0.00628366
D020323_D012220	0.00600601
D020323_D014947	0.00593824
D007060_D002056	0.00592593
D007060_D007249	0.00592593
D000386_D010146	0.00589971
D020323_D013577	0.00588928
D007060_D011041	0.00584795
D007060_D010024	0.00584795
D007060_D003324	0.00584795
D007060_D006069	0.00584795
D007060_D001281	0.00584795
D007060_D009404	0.00584795
D007060_D014606	0.00584795
D007060_D014605	0.00584795
D007060_D009205	0.00584795
D020323_D020734	0.00584795
D007060_D000786	0.00584795
D007060_D006470	0.00584795
D007060_D007006	0.00581395
D007060_D043183	0.00581395
D007060_D006562	0.00581395
D007060_D006965	0.00581395
D007060_D009325	0.00581395
D007060_D014839	0.00581395
D020323_D003863	0.0057971
D020323_D001145	0.0057971
D020323_D001168	0.00578704
D020323_D012816	0.00578035
D020323_D012380	0.00576369
D020323_D006937	0.00576369
D020323_D014141	0.00576369
D020323_D014456	0.00548246
D000386_D013398	0.00543478
D020323_D003920	0.00540541
D007060_D001168	0.00531444
D020323_D006255	0.00529801
D009679_D009679	0.00529101
D007060_D003560	0.00524476
D006973_D013398	0.0049505
D004194_D007239	0.00483871
D000386_D007239	0.00483092
D020323_D010437	0.00470588
D020323_D003560	0.00462963
D020323_D006040	0.00460829
D007060_D012220	0.00449438
D007060_D014947	0.00448833
D007060_D012816	0.00444444
D007060_D005547	0.00440529
D007060_D003231	0.00440529
D007060_D011537	0.00440529
D007060_D003128	0.00438596
D007060_D006252	0.00437637
D007060_D003863	0.00437637
D007060_D015210	0.0043573
D020323_D010146	0.0042735
D007060_D006255	0.00397219
D009679_D010146	0.00389864
D020323_D003128	0.00385356
D020323_D010003	0.00383877
D009679_D013398	0.00353357
D007060_D006073	0.0034965
D006973_D004194	0.00255754
D009679_D006973	0.00255754
