# Supplementary material for: Prediction of Drug Combinations by Integrating Molecular and Pharmacological Data
Source: PLoS Comput Biol. 2011 Dec 29;7(12):e1002323. doi: 10.1371/journal.pcbi.1002323 (PMC3248384; doi:10.1371/journal.pcbi.1002323)
Supplement: Table S6 — Detailed features used for predicted drug combinations, where only the feature pattern with the highest score from each feature is shown for clarity. (XLSX) [file pcbi.1002323.s009.xlsx]

## Sheet: Sheet1
PuChem compound	Agent_1	PubChem compound	Agent_2	Confidence	Feature patterns involved	Literature support
938	niacin	60822	atorvastatin calcium	0.452381	C10A_C04A(0.551724137931) ENSP00000354222_ENSP00000219771(0.725)	PMID: 10095800, Bangladesh J Pharmacol 2008; 3: 8-16.
14219	metformin hydrochloride	3476	glimepiride	0.452381	ENSP00000316136_ENSP00000229328(0.851851851852)	PMID: 11678974, PMID: 18849173, PMID: 16406190
6014	promethazine hydrochloride	3672	ibuprofen	0.452381	D04A_C01E(0.292576419214) ENSP00000342560_ENSP00000251535(0.725)
3672	ibuprofen	62945	pseudoephedrine sulfate	0.452381	R01B_C01E(0.695652173913)	(ibuprofen/pseudoephedrine/chlorpheniramine)PMID: 15562884
2462	budesonide	2764	ciprofloxacin	0.452381	A07E_J01M(0.695652173913)
14219	metformin hydrochloride	65999	telmisartan	0.452381	ENSP00000229328_ENSP00000264867(0.851851851852)	PMID: 20415664
444025	loteprednol etabonate	2764	ciprofloxacin	0.446429	S01B_J01M(0.545454545455)	United States Patent 6359016
938	niacin	150311	ezetimibe	0.444444	C10A_C04A(0.551724137931)	ezetimibe/simvastatin/niacin, PMID: 20152243
11065	amitriptyline hydrochloride	4585	olanzapine	0.444444	N06A_N05A(0.545454545455)	PMID: 18172909
4107	methocarbamol	3108	dipyridamole	0.444444	M03B_B01A(0.545454545455)
62857	fluoxetine hydrochloride	4748	perphenazine	0.444444	N06A_N05A(0.545454545455)	PMID:8104930
2576	carisoprodol	3108	dipyridamole	0.444444	M03B_B01A(0.545454545455)
2764	ciprofloxacin	444036	fluticasone propionate	0.444444	D07A_J01M(0.545454545455)
2764	ciprofloxacin	5018304	diclofenac sodium	0.444444	S01B_J01M(0.545454545455)	PMID: 19301941
1983	acetaminophen	40400	buprenorphine	0.444444	N02A_N02B(0.292576419214)	PMID: 7041936
1983	acetaminophen	5288826	morphine sulfate	0.444444	N02A_N02B(0.292576419214)	PMID: 8729309(buprenorphine/ acetaminophenl /ketoprofen)
